# Supplementary material for: 9-(4-Hy­droxy-3,5-dimeth­oxy­phen­yl)-3,3,6,6-tetra­methyl-3,4,5,6,7,9-hexa­hydro-1H-xanthene-1,8(2H)-dione
Source: Acta Crystallogr Sect E Struct Rep Online. 2012 Mar 14;68(Pt 4):o1060. doi: 10.1107/S1600536812010410 (PMC3344018; doi:10.1107/S1600536812010410)
Supplement: Supplementary file 1 [file e-68-o1060-sup1.cif]

##############################################################################
#                                                                            #
# This CIF contains the data in a paper accepted for publication in          #
# Acta Crystallographica Section E. It conforms to the requirements of       #
# Notes for Authors for Acta Crystallographica Section E, and has been       #
# peer reviewed under the auspices of the IUCr Commission on Journals.       #
#                                                                            #
# Full details of the Crystallographic Information File format               #
# are given in the paper "The Crystallographic Information File (CIF):       #
# a New Standard Archive File for Crystallography" by S. R. Hall, F. H.      #
# Allen and I. D. Brown [Acta Cryst. (1991), A47, 655-685].                  #
#                                                                            #
# The current version of the core CIF dictionary is obtainable from          #
# ftp://ftp.iucr.org/pub/cif_core.dic.                                       #
#                                                                            #
# Software is freely available for graphical display of the structure(s)     #
# in this CIF. For information consult the CIF software page                 #
# http://www.iucr.org/resources/cif/software.                                #
#                                                                            #
# This file may be used for bona fide research purposes within the           #
# scientific community so long as proper attribution is given to the journal # 
# article from which it was obtained.                                        #
#                                                                            #
##############################################################################
data_global
_audit_creation_method     'SHELXL-97'
_journal_date_recd_electronic     2012-01-27
_journal_date_accepted     2012-03-08
_journal_name_full     'Acta Crystallographica, Section E'
_journal_year     2012
_journal_volume     68
_journal_issue      4
_journal_page_first     o1060
_journal_page_last     o1060
_journal_paper_category     QO
_journal_paper_doi     10.1107/S1600536812010410
_journal_coeditor_code     IM2356
_publ_contact_author_name     'Sughanya,V.'
_publ_contact_author_address
;
Department of Chemistry
Annamalai University
Annamalai nagar-608 002
Tamil Nadu
India
;
_publ_contact_author_email     'saisukanyashri@gmail.com'
_publ_contact_author_phone        .91E-306
_publ_section_title
;\
9-(4-Hydroxy-3,5-dimethoxyphenyl)-3,3,6,6-tetramethyl-3,4,5,6,7,9-hexahydro-\
1<i>H</i>-xanthene-1,8(2<i>H</i>)-dione
;
loop_
    _publ_author_name
    _publ_author_address
    'V. Sughanya'
;
 Department of Chemistry
 Annamalai University
 Annamalai nagar 608 002
 Tamil Nadu
 India
;
    'N. Sureshbabu'
;
 Department of Chemistry
 Annamalai University
 Annamalai nagar 608 002
 Tamil Nadu
 India
;
data_I
_audit_creation_method     SHELXL-97
_chemical_name_systematic
;
9-(4-Hydroxy-3,5-dimethoxyphenyl)-3,3,6,6-tetramethyl-3,4,5,6,7,9-
hexahydro-1<i>H</i>-xanthene-1,8(2<i>H</i>)-dione
;
_chemical_name_common     ?
_chemical_formula_moiety     'C25 H30 O6'
_chemical_formula_sum     'C25 H30 O6'
_chemical_formula_iupac     'C25 H30 O6'
_chemical_formula_weight     426.49
_chemical_melting_point     ?
_symmetry_cell_setting     triclinic
_symmetry_space_group_name_H-M     'P -1'
_symmetry_space_group_name_Hall     '-P 1'
loop_
    _symmetry_equiv_pos_as_xyz
    'x, y, z'
    '-x, -y, -z'
_cell_length_a     9.4268(9)
_cell_length_b     10.2468(10)
_cell_length_c     12.6122(11)
_cell_angle_alpha     84.973(6)
_cell_angle_beta     70.377(5)
_cell_angle_gamma     75.676(6)
_cell_volume     1111.83(18)
_cell_formula_units_Z     2
_cell_measurement_reflns_used     5637
_cell_measurement_theta_min     2.35
_cell_measurement_theta_max     27.45
_cell_measurement_temperature     295(2)
_exptl_crystal_description     block
_exptl_crystal_colour     colourless
_exptl_crystal_size_max     0.30
_exptl_crystal_size_mid     0.25
_exptl_crystal_size_min     0.20
_exptl_crystal_density_diffrn     1.274
_exptl_crystal_density_meas     ?
_exptl_crystal_density_method     'not measured'
_exptl_crystal_F_000     456
_exptl_absorpt_coefficient_mu     0.090
_exptl_absorpt_correction_type     multi-scan
_exptl_absorpt_process_details     '(SADABS; Bruker, 2004)'
_exptl_absorpt_correction_T_min     0.9235
_exptl_absorpt_correction_T_max     0.9822
_exptl_special_details
;
;
_diffrn_ambient_temperature     295(2)
_diffrn_radiation_type     MoK\a
_diffrn_radiation_wavelength     0.71073
_diffrn_radiation_source     'fine-focus sealed tube'
_diffrn_radiation_monochromator     graphite
_diffrn_measurement_device_type     'Bruker Kappa APEXII CCD'
_diffrn_measurement_method     '\w and \f scan'
_diffrn_detector_area_resol_mean     ?
_diffrn_reflns_number     20849
_diffrn_reflns_av_R_equivalents     0.0519
_diffrn_reflns_av_sigmaI/netI     0.0607
_diffrn_reflns_theta_min     2.36
_diffrn_reflns_theta_max     28.26
_diffrn_reflns_theta_full     28.26
_diffrn_measured_fraction_theta_max     0.950
_diffrn_measured_fraction_theta_full     0.950
_diffrn_reflns_limit_h_min     -12
_diffrn_reflns_limit_h_max     12
_diffrn_reflns_limit_k_min     -13
_diffrn_reflns_limit_k_max     13
_diffrn_reflns_limit_l_min     -16
_diffrn_reflns_limit_l_max     16
_diffrn_standards_number     ?
_diffrn_standards_interval_count     ?
_diffrn_standards_interval_time     ?
_diffrn_standards_decay_%     ?
_refine_special_details
;
Refinement of <i>F</i>^2^ against ALL reflections. The weighted <i>R</i>-factor
<i>wR</i> and goodness of fit <i>S</i> are based on <i>F</i>^2^, conventional
<i>R</i>-factors <i>R</i> are based on <i>F</i>, with <i>F</i> set to zero for
negative <i>F</i>^2^. The threshold expression of <i>F</i>^2^ >
\s(<i>F</i>^2^) is used only for calculating <i>R</i>-factors(gt) <i>etc</i>.
and is not relevant to the choice of reflections for refinement.
<i>R</i>-factors based on <i>F</i>^2^ are statistically about twice as large
as those based on <i>F</i>, and <i>R</i>- factors based on ALL data will be
even larger.
;
_reflns_number_total     5233
_reflns_number_gt     2876
_reflns_threshold_expression     I>2sigma(I)
_refine_ls_structure_factor_coef     Fsqd
_refine_ls_matrix_type     full
_refine_ls_R_factor_all     0.1113
_refine_ls_R_factor_gt     0.0513
_refine_ls_wR_factor_gt     0.1209
_refine_ls_wR_factor_ref     0.1571
_refine_ls_goodness_of_fit_ref     0.983
_refine_ls_restrained_S_all     0.983
_refine_ls_number_reflns     5233
_refine_ls_number_parameters     288
_refine_ls_number_restraints     0
_refine_ls_hydrogen_treatment     constr
_refine_ls_weighting_scheme     calc
_refine_ls_weighting_details
         'calc w=1/[\s^2^(Fo^2^)+(0.0666P)^2^+0.3374P] where P=(Fo^2^+2Fc^2^)/3'
_atom_sites_solution_hydrogens     geom
_atom_sites_solution_primary     direct
_atom_sites_solution_secondary     difmap
_refine_ls_shift/su_max     0.000
_refine_ls_shift/su_mean     0.000
_refine_diff_density_max     0.279
_refine_diff_density_min     -0.205
_refine_ls_extinction_method     'SHELXL97 (Sheldrick, 2008)'
_refine_ls_extinction_coef     0.008(2)
_refine_ls_extinction_expression
                                  'Fc^*^=kFc[1+0.001xFc^2^\l^3^/sin(2\q)]^-1/4^'
loop_
    _atom_type_symbol
    _atom_type_description
    _atom_type_scat_dispersion_real
    _atom_type_scat_dispersion_imag
    _atom_type_scat_source
    'C' 'C' 0.0033 0.0016
                         'International Tables Vol C Tables 4.2.6.8 and 6.1.1.4'
    'H' 'H' 0.0000 0.0000
                         'International Tables Vol C Tables 4.2.6.8 and 6.1.1.4'
    'O' 'O' 0.0106 0.0060
                         'International Tables Vol C Tables 4.2.6.8 and 6.1.1.4'
_computing_data_collection     'APEX2 (Bruker, 2004)'
_computing_cell_refinement     'APEX2 and SAINT (Bruker, 2004)'
_computing_data_reduction     'SAINT and XPREP (Bruker, 2004)'
_computing_structure_solution     'SIR92 (Altomare <i>et al.</i>, 1993)'
_computing_structure_refinement     'SHELXL97 (Sheldrick, 2008)'
_computing_molecular_graphics
             'ORTEP-3 (Farrugia, 1997) and Mercury (Macrae <i>et al.</i>, 2008)'
_computing_publication_material     'SHELXL97 (Sheldrick, 2008)'
loop_
    _atom_site_type_symbol
    _atom_site_label
    _atom_site_fract_x
    _atom_site_fract_y
    _atom_site_fract_z
    _atom_site_U_iso_or_equiv
    _atom_site_adp_type
    _atom_site_calc_flag
    _atom_site_refinement_flags
    _atom_site_occupancy
    _atom_site_symmetry_multiplicity
    _atom_site_disorder_assembly
    _atom_site_disorder_group
    C C1 0.2424(2) 0.1023(2) 0.33354(14) 0.0336(5) Uani d . 1 1 . .
    C C2 0.1297(3) 0.0482(2) 0.30200(15) 0.0418(5) Uani d . 1 1 . .
    H H2A 0.0310 0.0657 0.3621 0.050 Uiso calc R 1 1 . .
    H H2B 0.1666 -0.0486 0.2923 0.050 Uiso calc R 1 1 . .
    C C3 0.1076(3) 0.1131(2) 0.19256(16) 0.0466(6) Uani d . 1 1 . .
    C C4 0.2682(3) 0.0985(3) 0.10508(16) 0.0509(6) Uani d . 1 1 . .
    H H4A 0.3068 0.0052 0.0814 0.061 Uiso calc R 1 1 . .
    H H4B 0.2577 0.1524 0.0398 0.061 Uiso calc R 1 1 . .
    C C5 0.3873(2) 0.1383(2) 0.14149(15) 0.0381(5) Uani d . 1 1 . .
    C C6 0.3614(2) 0.1462(2) 0.26230(14) 0.0337(5) Uani d . 1 1 . .
    C C7 0.4681(2) 0.2063(2) 0.29943(14) 0.0354(5) Uani d . 1 1 . .
    H H7 0.5748 0.1561 0.2636 0.042 Uiso calc R 1 1 . .
    C C8 0.4297(2) 0.1905(2) 0.42567(15) 0.0367(5) Uani d . 1 1 . .
    C C9 0.5320(3) 0.2232(2) 0.47906(17) 0.0471(6) Uani d . 1 1 . .
    C C10 0.4874(3) 0.2148(3) 0.60591(17) 0.0525(6) Uani d . 1 1 . .
    H H10A 0.5232 0.2833 0.6315 0.063 Uiso calc R 1 1 . .
    H H10B 0.5411 0.1279 0.6263 0.063 Uiso calc R 1 1 . .
    C C11 0.3143(3) 0.2328(2) 0.66833(16) 0.0451(6) Uani d . 1 1 . .
    C C12 0.2551(3) 0.1381(2) 0.61580(15) 0.0427(5) Uani d . 1 1 . .
    H H12A 0.2915 0.0464 0.6383 0.051 Uiso calc R 1 1 . .
    H H12B 0.1429 0.1598 0.6446 0.051 Uiso calc R 1 1 . .
    C C13 0.3068(2) 0.1463(2) 0.49008(14) 0.0349(5) Uani d . 1 1 . .
    C C14 0.0234(3) 0.2601(3) 0.2129(2) 0.0638(7) Uani d . 1 1 . .
    H H14A 0.0834 0.3068 0.2375 0.096 Uiso calc R 1 1 . .
    H H14B -0.0758 0.2663 0.2698 0.096 Uiso calc R 1 1 . .
    H H14C 0.0094 0.3002 0.1443 0.096 Uiso calc R 1 1 . .
    C C15 0.0135(4) 0.0391(3) 0.1523(2) 0.0787(9) Uani d . 1 1 . .
    H H15A -0.0879 0.0488 0.2070 0.118 Uiso calc R 1 1 . .
    H H15B 0.0644 -0.0547 0.1429 0.118 Uiso calc R 1 1 . .
    H H15C 0.0047 0.0765 0.0817 0.118 Uiso calc R 1 1 . .
    C C16 0.2298(3) 0.3783(3) 0.6599(2) 0.0667(7) Uani d . 1 1 . .
    H H16A 0.2408 0.4010 0.5825 0.100 Uiso calc R 1 1 . .
    H H16B 0.2731 0.4365 0.6893 0.100 Uiso calc R 1 1 . .
    H H16C 0.1220 0.3895 0.7026 0.100 Uiso calc R 1 1 . .
    C C17 0.2863(3) 0.1950(3) 0.79273(17) 0.0620(7) Uani d . 1 1 . .
    H H17A 0.3218 0.2549 0.8271 0.093 Uiso calc R 1 1 . .
    H H17B 0.3419 0.1041 0.7987 0.093 Uiso calc R 1 1 . .
    H H17C 0.1776 0.2025 0.8303 0.093 Uiso calc R 1 1 . .
    C C19 0.4554(2) 0.3532(2) 0.26216(15) 0.0356(5) Uani d . 1 1 . .
    C C20 0.5677(2) 0.3897(2) 0.16956(15) 0.0386(5) Uani d . 1 1 . .
    H H20 0.6574 0.3259 0.1343 0.046 Uiso calc R 1 1 . .
    C C21 0.5475(2) 0.5199(2) 0.12944(15) 0.0395(5) Uani d . 1 1 . .
    C C22 0.4165(2) 0.6183(2) 0.18321(16) 0.0401(5) Uani d . 1 1 . .
    C C23 0.3081(2) 0.5825(2) 0.27940(16) 0.0401(5) Uani d . 1 1 . .
    C C24 0.3262(2) 0.4511(2) 0.31724(15) 0.0402(5) Uani d . 1 1 . .
    H H24 0.2510 0.4279 0.3804 0.048 Uiso calc R 1 1 . .
    C C25 0.7846(3) 0.4710(3) -0.02256(19) 0.0637(7) Uani d . 1 1 . .
    H H25A 0.8480 0.4413 0.0246 0.096 Uiso calc R 1 1 . .
    H H25B 0.8412 0.5123 -0.0894 0.096 Uiso calc R 1 1 . .
    H H25C 0.7565 0.3952 -0.0428 0.096 Uiso calc R 1 1 . .
    C C26 0.1124(3) 0.6717(3) 0.44614(19) 0.0619(7) Uani d . 1 1 . .
    H H26A 0.0458 0.6106 0.4588 0.093 Uiso calc R 1 1 . .
    H H26B 0.0524 0.7580 0.4775 0.093 Uiso calc R 1 1 . .
    H H26C 0.1899 0.6371 0.4815 0.093 Uiso calc R 1 1 . .
    O O1 0.21042(15) 0.10108(15) 0.44842(10) 0.0387(4) Uani d . 1 1 . .
    O O2 0.50511(17) 0.16061(16) 0.07249(11) 0.0510(4) Uani d . 1 1 . .
    O O3 0.6537(2) 0.2498(2) 0.42231(14) 0.0770(6) Uani d . 1 1 . .
    O O4 0.18392(19) 0.68547(17) 0.33083(12) 0.0575(5) Uani d . 1 1 . .
    O O5 0.39109(19) 0.74774(16) 0.14607(12) 0.0555(5) Uani d . 1 1 . .
    H H5 0.4487 0.7521 0.0813 0.073(9) Uiso calc R 1 1 . .
    O O6 0.64868(18) 0.56614(16) 0.03654(12) 0.0530(4) Uani d . 1 1 . .
loop_
    _atom_site_aniso_label
    _atom_site_aniso_U_11
    _atom_site_aniso_U_22
    _atom_site_aniso_U_33
    _atom_site_aniso_U_12
    _atom_site_aniso_U_13
    _atom_site_aniso_U_23
    C1 0.0421(11) 0.0337(13) 0.0199(9) -0.0064(9) -0.0053(8) 0.0003(7)
    C2 0.0538(13) 0.0461(15) 0.0271(10) -0.0215(11) -0.0090(9) 0.0029(9)
    C3 0.0586(14) 0.0583(17) 0.0297(11) -0.0259(13) -0.0163(10) 0.0083(9)
    C4 0.0692(15) 0.0593(17) 0.0239(10) -0.0193(13) -0.0115(10) -0.0005(9)
    C5 0.0487(12) 0.0331(13) 0.0237(9) -0.0060(10) -0.0028(9) -0.0005(8)
    C6 0.0393(11) 0.0327(12) 0.0232(9) -0.0061(9) -0.0047(8) 0.0018(7)
    C7 0.0339(10) 0.0413(13) 0.0235(9) -0.0062(9) -0.0024(8) 0.0024(8)
    C8 0.0402(11) 0.0398(14) 0.0252(9) -0.0066(10) -0.0068(8) 0.0025(8)
    C9 0.0458(13) 0.0583(17) 0.0372(11) -0.0162(12) -0.0113(10) 0.0029(10)
    C10 0.0585(14) 0.0681(18) 0.0382(12) -0.0219(13) -0.0209(11) 0.0044(10)
    C11 0.0577(14) 0.0515(16) 0.0275(10) -0.0153(12) -0.0139(9) 0.0006(9)
    C12 0.0507(13) 0.0514(15) 0.0238(9) -0.0152(11) -0.0083(9) 0.0050(9)
    C13 0.0396(11) 0.0395(13) 0.0230(9) -0.0082(9) -0.0081(8) 0.0028(8)
    C14 0.0564(15) 0.067(2) 0.0646(16) -0.0124(14) -0.0213(13) 0.0180(13)
    C15 0.103(2) 0.117(3) 0.0458(14) -0.067(2) -0.0367(15) 0.0168(14)
    C16 0.0893(19) 0.054(2) 0.0497(14) -0.0081(15) -0.0184(13) -0.0075(12)
    C17 0.0836(18) 0.080(2) 0.0302(11) -0.0318(16) -0.0193(12) 0.0020(11)
    C19 0.0387(11) 0.0428(14) 0.0248(9) -0.0140(10) -0.0070(8) 0.0025(8)
    C20 0.0378(11) 0.0470(15) 0.0287(10) -0.0140(10) -0.0055(8) 0.0012(9)
    C21 0.0462(12) 0.0481(15) 0.0247(10) -0.0206(11) -0.0064(9) 0.0047(9)
    C22 0.0519(13) 0.0386(14) 0.0315(10) -0.0147(11) -0.0140(9) 0.0054(9)
    C23 0.0441(12) 0.0416(15) 0.0308(10) -0.0077(10) -0.0088(9) -0.0005(9)
    C24 0.0423(12) 0.0449(15) 0.0264(10) -0.0136(10) -0.0009(8) 0.0045(8)
    C25 0.0559(15) 0.077(2) 0.0435(13) -0.0255(14) 0.0073(11) 0.0093(12)
    C26 0.0513(14) 0.066(2) 0.0489(14) 0.0000(13) 0.0002(11) -0.0063(12)
    O1 0.0433(8) 0.0533(10) 0.0188(6) -0.0185(7) -0.0048(6) 0.0037(6)
    O2 0.0561(9) 0.0598(12) 0.0250(7) -0.0165(8) 0.0044(7) 0.0004(6)
    O3 0.0588(11) 0.1335(19) 0.0502(10) -0.0510(12) -0.0144(9) 0.0094(10)
    O4 0.0634(10) 0.0447(11) 0.0443(9) 0.0036(8) -0.0047(8) 0.0056(7)
    O5 0.0733(11) 0.0444(11) 0.0366(9) -0.0133(9) -0.0053(8) 0.0110(7)
    O6 0.0582(10) 0.0533(11) 0.0370(8) -0.0234(8) 0.0034(7) 0.0084(7)
_geom_special_details
;
All e.s.d.'s (except the e.s.d. in the dihedral angle between two l.s. planes)
are estimated using the full covariance matrix. The cell e.s.d.'s are taken
into account individually in the estimation of e.s.d.'s in distances, angles
and torsion angles; correlations between e.s.d.'s in cell parameters are only
used when they are defined by crystal symmetry. An approximate (isotropic)
treatment of cell e.s.d.'s is used for estimating e.s.d.'s involving l.s.
planes.
;
loop_
    _geom_bond_atom_site_label_1
    _geom_bond_atom_site_label_2
    _geom_bond_site_symmetry_2
    _geom_bond_distance
    _geom_bond_publ_flag
    C1 C6 . 1.330(2) ?
    C1 O1 . 1.377(2) ?
    C1 C2 . 1.486(3) ?
    C2 C3 . 1.534(3) ?
    C2 H2A . 0.9700 ?
    C2 H2B . 0.9700 ?
    C3 C14 . 1.518(3) ?
    C3 C15 . 1.524(3) ?
    C3 C4 . 1.525(3) ?
    C4 C5 . 1.498(3) ?
    C4 H4A . 0.9700 ?
    C4 H4B . 0.9700 ?
    C5 O2 . 1.218(2) ?
    C5 C6 . 1.466(2) ?
    C6 C7 . 1.511(3) ?
    C7 C8 . 1.513(2) ?
    C7 C19 . 1.525(3) ?
    C7 H7 . 0.9800 ?
    C8 C13 . 1.331(3) ?
    C8 C9 . 1.460(3) ?
    C9 O3 . 1.213(2) ?
    C9 C10 . 1.512(3) ?
    C10 C11 . 1.527(3) ?
    C10 H10A . 0.9700 ?
    C10 H10B . 0.9700 ?
    C11 C16 . 1.520(3) ?
    C11 C12 . 1.523(3) ?
    C11 C17 . 1.532(3) ?
    C12 C13 . 1.495(2) ?
    C12 H12A . 0.9700 ?
    C12 H12B . 0.9700 ?
    C13 O1 . 1.374(2) ?
    C14 H14A . 0.9600 ?
    C14 H14B . 0.9600 ?
    C14 H14C . 0.9600 ?
    C15 H15A . 0.9600 ?
    C15 H15B . 0.9600 ?
    C15 H15C . 0.9600 ?
    C16 H16A . 0.9600 ?
    C16 H16B . 0.9600 ?
    C16 H16C . 0.9600 ?
    C17 H17A . 0.9600 ?
    C17 H17B . 0.9600 ?
    C17 H17C . 0.9600 ?
    C19 C20 . 1.383(2) ?
    C19 C24 . 1.386(3) ?
    C20 C21 . 1.376(3) ?
    C20 H20 . 0.9300 ?
    C21 O6 . 1.373(2) ?
    C21 C22 . 1.394(3) ?
    C22 O5 . 1.358(2) ?
    C22 C23 . 1.388(3) ?
    C23 C24 . 1.378(3) ?
    C23 O4 . 1.379(3) ?
    C24 H24 . 0.9300 ?
    C25 O6 . 1.419(3) ?
    C25 H25A . 0.9600 ?
    C25 H25B . 0.9600 ?
    C25 H25C . 0.9600 ?
    C26 O4 . 1.394(3) ?
    C26 H26A . 0.9600 ?
    C26 H26B . 0.9600 ?
    C26 H26C . 0.9600 ?
    O5 H5 . 0.8200 ?
loop_
    _geom_angle_atom_site_label_1
    _geom_angle_atom_site_label_2
    _geom_angle_atom_site_label_3
    _geom_angle_site_symmetry_1
    _geom_angle_site_symmetry_3
    _geom_angle
    _geom_angle_publ_flag
    C6 C1 O1 . . 122.65(17) ?
    C6 C1 C2 . . 125.82(16) ?
    O1 C1 C2 . . 111.53(15) ?
    C1 C2 C3 . . 111.07(16) ?
    C1 C2 H2A . . 109.4 ?
    C3 C2 H2A . . 109.4 ?
    C1 C2 H2B . . 109.4 ?
    C3 C2 H2B . . 109.4 ?
    H2A C2 H2B . . 108.0 ?
    C14 C3 C15 . . 109.6(2) ?
    C14 C3 C4 . . 111.30(18) ?
    C15 C3 C4 . . 109.35(19) ?
    C14 C3 C2 . . 109.76(18) ?
    C15 C3 C2 . . 109.56(18) ?
    C4 C3 C2 . . 107.25(18) ?
    C5 C4 C3 . . 116.38(16) ?
    C5 C4 H4A . . 108.2 ?
    C3 C4 H4A . . 108.2 ?
    C5 C4 H4B . . 108.2 ?
    C3 C4 H4B . . 108.2 ?
    H4A C4 H4B . . 107.3 ?
    O2 C5 C6 . . 120.52(19) ?
    O2 C5 C4 . . 120.89(17) ?
    C6 C5 C4 . . 118.57(17) ?
    C1 C6 C5 . . 117.83(18) ?
    C1 C6 C7 . . 123.52(16) ?
    C5 C6 C7 . . 118.64(16) ?
    C6 C7 C8 . . 109.05(15) ?
    C6 C7 C19 . . 110.37(15) ?
    C8 C7 C19 . . 112.14(16) ?
    C6 C7 H7 . . 108.4 ?
    C8 C7 H7 . . 108.4 ?
    C19 C7 H7 . . 108.4 ?
    C13 C8 C9 . . 118.53(17) ?
    C13 C8 C7 . . 122.46(18) ?
    C9 C8 C7 . . 119.01(17) ?
    O3 C9 C8 . . 120.50(19) ?
    O3 C9 C10 . . 120.9(2) ?
    C8 C9 C10 . . 118.48(18) ?
    C9 C10 C11 . . 115.06(18) ?
    C9 C10 H10A . . 108.5 ?
    C11 C10 H10A . . 108.5 ?
    C9 C10 H10B . . 108.5 ?
    C11 C10 H10B . . 108.5 ?
    H10A C10 H10B . . 107.5 ?
    C16 C11 C12 . . 110.94(19) ?
    C16 C11 C10 . . 110.21(19) ?
    C12 C11 C10 . . 107.87(18) ?
    C16 C11 C17 . . 108.95(19) ?
    C12 C11 C17 . . 108.65(18) ?
    C10 C11 C17 . . 110.20(19) ?
    C13 C12 C11 . . 112.93(17) ?
    C13 C12 H12A . . 109.0 ?
    C11 C12 H12A . . 109.0 ?
    C13 C12 H12B . . 109.0 ?
    C11 C12 H12B . . 109.0 ?
    H12A C12 H12B . . 107.8 ?
    C8 C13 O1 . . 123.71(16) ?
    C8 C13 C12 . . 125.31(18) ?
    O1 C13 C12 . . 110.98(15) ?
    C3 C14 H14A . . 109.5 ?
    C3 C14 H14B . . 109.5 ?
    H14A C14 H14B . . 109.5 ?
    C3 C14 H14C . . 109.5 ?
    H14A C14 H14C . . 109.5 ?
    H14B C14 H14C . . 109.5 ?
    C3 C15 H15A . . 109.5 ?
    C3 C15 H15B . . 109.5 ?
    H15A C15 H15B . . 109.5 ?
    C3 C15 H15C . . 109.5 ?
    H15A C15 H15C . . 109.5 ?
    H15B C15 H15C . . 109.5 ?
    C11 C16 H16A . . 109.5 ?
    C11 C16 H16B . . 109.5 ?
    H16A C16 H16B . . 109.5 ?
    C11 C16 H16C . . 109.5 ?
    H16A C16 H16C . . 109.5 ?
    H16B C16 H16C . . 109.5 ?
    C11 C17 H17A . . 109.5 ?
    C11 C17 H17B . . 109.5 ?
    H17A C17 H17B . . 109.5 ?
    C11 C17 H17C . . 109.5 ?
    H17A C17 H17C . . 109.5 ?
    H17B C17 H17C . . 109.5 ?
    C20 C19 C24 . . 119.02(19) ?
    C20 C19 C7 . . 120.75(18) ?
    C24 C19 C7 . . 120.14(16) ?
    C21 C20 C19 . . 120.34(19) ?
    C21 C20 H20 . . 119.8 ?
    C19 C20 H20 . . 119.8 ?
    O6 C21 C20 . . 125.29(19) ?
    O6 C21 C22 . . 113.83(19) ?
    C20 C21 C22 . . 120.88(18) ?
    O5 C22 C23 . . 118.68(19) ?
    O5 C22 C21 . . 122.90(18) ?
    C23 C22 C21 . . 118.42(19) ?
    C24 C23 O4 . . 123.88(18) ?
    C24 C23 C22 . . 120.51(19) ?
    O4 C23 C22 . . 115.60(19) ?
    C23 C24 C19 . . 120.71(18) ?
    C23 C24 H24 . . 119.6 ?
    C19 C24 H24 . . 119.6 ?
    O6 C25 H25A . . 109.5 ?
    O6 C25 H25B . . 109.5 ?
    H25A C25 H25B . . 109.5 ?
    O6 C25 H25C . . 109.5 ?
    H25A C25 H25C . . 109.5 ?
    H25B C25 H25C . . 109.5 ?
    O4 C26 H26A . . 109.5 ?
    O4 C26 H26B . . 109.5 ?
    H26A C26 H26B . . 109.5 ?
    O4 C26 H26C . . 109.5 ?
    H26A C26 H26C . . 109.5 ?
    H26B C26 H26C . . 109.5 ?
    C13 O1 C1 . . 118.10(14) ?
    C23 O4 C26 . . 116.45(17) ?
    C22 O5 H5 . . 109.5 ?
    C21 O6 C25 . . 116.86(18) ?
loop_
    _geom_torsion_atom_site_label_1
    _geom_torsion_atom_site_label_2
    _geom_torsion_atom_site_label_3
    _geom_torsion_atom_site_label_4
    _geom_torsion_site_symmetry_1
    _geom_torsion_site_symmetry_2
    _geom_torsion_site_symmetry_3
    _geom_torsion_site_symmetry_4
    _geom_torsion
    _geom_torsion_publ_flag
    C6 C1 C2 C3 . . . . -30.4(3) ?
    O1 C1 C2 C3 . . . . 150.19(18) ?
    C1 C2 C3 C14 . . . . -69.1(2) ?
    C1 C2 C3 C15 . . . . 170.5(2) ?
    C1 C2 C3 C4 . . . . 51.9(2) ?
    C14 C3 C4 C5 . . . . 71.9(2) ?
    C15 C3 C4 C5 . . . . -166.9(2) ?
    C2 C3 C4 C5 . . . . -48.2(3) ?
    C3 C4 C5 O2 . . . . -162.6(2) ?
    C3 C4 C5 C6 . . . . 19.2(3) ?
    O1 C1 C6 C5 . . . . 177.92(18) ?
    C2 C1 C6 C5 . . . . -1.4(3) ?
    O1 C1 C6 C7 . . . . -3.6(3) ?
    C2 C1 C6 C7 . . . . 177.01(19) ?
    O2 C5 C6 C1 . . . . -170.53(19) ?
    C4 C5 C6 C1 . . . . 7.7(3) ?
    O2 C5 C6 C7 . . . . 11.0(3) ?
    C4 C5 C6 C7 . . . . -170.83(19) ?
    C1 C6 C7 C8 . . . . 7.4(3) ?
    C5 C6 C7 C8 . . . . -174.20(17) ?
    C1 C6 C7 C19 . . . . -116.2(2) ?
    C5 C6 C7 C19 . . . . 62.2(2) ?
    C6 C7 C8 C13 . . . . -8.1(3) ?
    C19 C7 C8 C13 . . . . 114.5(2) ?
    C6 C7 C8 C9 . . . . 171.07(18) ?
    C19 C7 C8 C9 . . . . -66.4(2) ?
    C13 C8 C9 O3 . . . . 172.1(2) ?
    C7 C8 C9 O3 . . . . -7.1(3) ?
    C13 C8 C9 C10 . . . . -4.4(3) ?
    C7 C8 C9 C10 . . . . 176.45(19) ?
    O3 C9 C10 C11 . . . . 158.3(2) ?
    C8 C9 C10 C11 . . . . -25.3(3) ?
    C9 C10 C11 C16 . . . . -70.9(3) ?
    C9 C10 C11 C12 . . . . 50.4(3) ?
    C9 C10 C11 C17 . . . . 168.8(2) ?
    C16 C11 C12 C13 . . . . 72.6(2) ?
    C10 C11 C12 C13 . . . . -48.2(2) ?
    C17 C11 C12 C13 . . . . -167.64(19) ?
    C9 C8 C13 O1 . . . . -173.90(19) ?
    C7 C8 C13 O1 . . . . 5.3(3) ?
    C9 C8 C13 C12 . . . . 5.7(3) ?
    C7 C8 C13 C12 . . . . -175.1(2) ?
    C11 C12 C13 C8 . . . . 22.5(3) ?
    C11 C12 C13 O1 . . . . -157.83(18) ?
    C6 C7 C19 C20 . . . . -102.2(2) ?
    C8 C7 C19 C20 . . . . 136.03(18) ?
    C6 C7 C19 C24 . . . . 74.3(2) ?
    C8 C7 C19 C24 . . . . -47.5(2) ?
    C24 C19 C20 C21 . . . . -3.3(3) ?
    C7 C19 C20 C21 . . . . 173.18(18) ?
    C19 C20 C21 O6 . . . . -177.93(18) ?
    C19 C20 C21 C22 . . . . 2.2(3) ?
    O6 C21 C22 O5 . . . . 0.7(3) ?
    C20 C21 C22 O5 . . . . -179.44(18) ?
    O6 C21 C22 C23 . . . . -178.83(17) ?
    C20 C21 C22 C23 . . . . 1.1(3) ?
    O5 C22 C23 C24 . . . . 177.31(19) ?
    C21 C22 C23 C24 . . . . -3.2(3) ?
    O5 C22 C23 O4 . . . . -1.7(3) ?
    C21 C22 C23 O4 . . . . 177.83(18) ?
    O4 C23 C24 C19 . . . . -179.03(18) ?
    C22 C23 C24 C19 . . . . 2.1(3) ?
    C20 C19 C24 C23 . . . . 1.2(3) ?
    C7 C19 C24 C23 . . . . -175.31(18) ?
    C8 C13 O1 C1 . . . . -0.4(3) ?
    C12 C13 O1 C1 . . . . 179.94(16) ?
    C6 C1 O1 C13 . . . . -0.5(3) ?
    C2 C1 O1 C13 . . . . 178.95(17) ?
    C24 C23 O4 C26 . . . . 27.8(3) ?
    C22 C23 O4 C26 . . . . -153.2(2) ?
    C20 C21 O6 C25 . . . . 0.3(3) ?
    C22 C21 O6 C25 . . . . -179.86(19) ?
loop_
    _geom_hbond_atom_site_label_D
    _geom_hbond_atom_site_label_H
    _geom_hbond_atom_site_label_A
    _geom_hbond_site_symmetry_A
    _geom_hbond_distance_DH
    _geom_hbond_distance_HA
    _geom_hbond_distance_DA
    _geom_hbond_angle_DHA
    O5 H5 O2 2_665 0.82 2.02 2.762(2) 150.6
_iucr_refine_instructions_details
;
TITL SYRING in P-1
CELL  0.71073   9.4268  10.2468  12.6122   84.973   70.377   75.676
ZERR     2.00   0.0009   0.0010   0.0011    0.006    0.005    0.006
LATT   1
SFAC  C    H    O
UNIT  50   60   12
MERG   2
EQIV $1 -x+1, -y+1, -z
HTAB O5 O2_$1
FMAP   2
ACTA
CONF
BOND $H
PLAN   25
SIZE     0.20   0.25   0.30
L.S.   10
WGHT    0.066900    0.335400
EXTI    0.008304
FVAR       0.80383
C1    1    0.242403    0.102347    0.333543    11.00000    0.04205    0.03369 =
         0.01976    0.00029   -0.00533   -0.00644
C2    1    0.129696    0.048220    0.302007    11.00000    0.05377    0.04603 =
         0.02698    0.00296   -0.00895   -0.02150
AFIX  23
H2A   2    0.030949    0.065679    0.362140    11.00000   -1.20000
H2B   2    0.166598   -0.048533    0.292305    11.00000   -1.20000
AFIX   0
C3    1    0.107574    0.113193    0.192568    11.00000    0.05854    0.05867 =
         0.02947    0.00836   -0.01625   -0.02614
C4    1    0.268153    0.098596    0.105087    11.00000    0.06889    0.05924 =
         0.02385   -0.00055   -0.01144   -0.01912
AFIX  23
H4A   2    0.306764    0.005288    0.081368    11.00000   -1.20000
H4B   2    0.257637    0.152469    0.039788    11.00000   -1.20000
AFIX   0
C5    1    0.387290    0.138450    0.141485    11.00000    0.04865    0.03308 =
         0.02352   -0.00060   -0.00279   -0.00597
C6    1    0.361421    0.146224    0.262305    11.00000    0.03916    0.03273 =
         0.02310    0.00180   -0.00465   -0.00616
C7    1    0.467948    0.206369    0.299500    11.00000    0.03334    0.04192 =
         0.02332    0.00246   -0.00189   -0.00651
C8    1    0.429651    0.190663    0.425681    11.00000    0.04011    0.03954 =
         0.02511    0.00254   -0.00679   -0.00658
C9    1    0.531950    0.223362    0.479045    11.00000    0.04570    0.05817 =
         0.03705    0.00289   -0.01124   -0.01620
C10   1    0.487277    0.215071    0.605942    11.00000    0.05845    0.06825 =
         0.03802    0.00441   -0.02087   -0.02206
AFIX  23
H10A  2    0.523050    0.283625    0.631493    11.00000   -1.20000
H10B  2    0.541081    0.128143    0.626352    11.00000   -1.20000
AFIX   0
C11   1    0.314236    0.232953    0.668334    11.00000    0.05756    0.05128 =
         0.02736    0.00060   -0.01393   -0.01528
C12   1    0.255132    0.138205    0.615792    11.00000    0.05053    0.05135 =
         0.02371    0.00503   -0.00823   -0.01519
AFIX  23
H12A  2    0.291525    0.046485    0.638325    11.00000   -1.20000
H12B  2    0.142866    0.159886    0.644557    11.00000   -1.20000
AFIX   0
C13   1    0.306749    0.146407    0.490095    11.00000    0.03947    0.03948 =
         0.02283    0.00269   -0.00808   -0.00814
C14   1    0.023310    0.260379    0.212937    11.00000    0.05625    0.06621 =
         0.06455    0.01791   -0.02119   -0.01197
AFIX 137
H14A  2    0.083326    0.307047    0.237450    11.00000   -1.50000
H14B  2   -0.075900    0.266618    0.269856    11.00000   -1.50000
H14C  2    0.009275    0.300447    0.144373    11.00000   -1.50000
AFIX   0
C15   1    0.013415    0.039199    0.152351    11.00000    0.10260    0.11742 =
         0.04551    0.01673   -0.03654   -0.06705
AFIX 137
H15A  2   -0.087970    0.048857    0.207064    11.00000   -1.50000
H15B  2    0.064393   -0.054577    0.142893    11.00000   -1.50000
H15C  2    0.004512    0.076710    0.081764    11.00000   -1.50000
AFIX   0
C16   1    0.229738    0.378517    0.659922    11.00000    0.08927    0.05425 =
         0.04962   -0.00748   -0.01839   -0.00795
AFIX 137
H16A  2    0.240955    0.401169    0.582500    11.00000   -1.50000
H16B  2    0.273010    0.436679    0.689457    11.00000   -1.50000
H16C  2    0.121896    0.389612    0.702496    11.00000   -1.50000
AFIX   0
C17   1    0.286144    0.195334    0.792745    11.00000    0.08349    0.07955 =
         0.03008    0.00203   -0.01924   -0.03189
AFIX 137
H17A  2    0.321850    0.255079    0.827059    11.00000   -1.50000
H17B  2    0.341550    0.104327    0.798814    11.00000   -1.50000
H17C  2    0.177425    0.203017    0.830337    11.00000   -1.50000
AFIX   0
C19   1    0.455323    0.353310    0.262170    11.00000    0.03866    0.04248 =
         0.02470    0.00257   -0.00700   -0.01396
C20   1    0.567670    0.389791    0.169566    11.00000    0.03770    0.04673 =
         0.02872    0.00123   -0.00550   -0.01386
AFIX  43
H20   2    0.657342    0.325985    0.134287    11.00000   -1.20000
AFIX   0
C21   1    0.547453    0.519862    0.129419    11.00000    0.04612    0.04783 =
         0.02459    0.00467   -0.00639   -0.02051
C22   1    0.416531    0.618256    0.183203    11.00000    0.05179    0.03835 =
         0.03142    0.00542   -0.01403   -0.01465
C23   1    0.308085    0.582458    0.279391    11.00000    0.04392    0.04148 =
         0.03072   -0.00053   -0.00871   -0.00771
C24   1    0.326225    0.451161    0.317243    11.00000    0.04215    0.04467 =
         0.02634    0.00456   -0.00091   -0.01354
AFIX  43
H24   2    0.251048    0.427921    0.380426    11.00000   -1.20000
AFIX   0
C25   1    0.784593    0.471079   -0.022561    11.00000    0.05590    0.07632 =
         0.04350    0.00932    0.00724   -0.02533
AFIX 137
H25A  2    0.848133    0.441485    0.024562    11.00000   -1.50000
H25B  2    0.841105    0.512282   -0.089503    11.00000   -1.50000
H25C  2    0.756482    0.395183   -0.042726    11.00000   -1.50000
AFIX   0
C26   1    0.112497    0.671467    0.446159    11.00000    0.05124    0.06608 =
         0.04874   -0.00628    0.00028    0.00008
AFIX 137
H26A  2    0.045828    0.610409    0.458805    11.00000   -1.50000
H26B  2    0.052468    0.757709    0.477594    11.00000   -1.50000
H26C  2    0.189995    0.636697    0.481512    11.00000   -1.50000
AFIX   0
O1    3    0.210404    0.101112    0.448430    11.00000    0.04316    0.05333 =
         0.01870    0.00374   -0.00480   -0.01857
O2    3    0.505077    0.160704    0.072482    11.00000    0.05594    0.05970 =
         0.02493    0.00040    0.00447   -0.01654
O3    3    0.653623    0.249990    0.422333    11.00000    0.05864    0.13288 =
         0.05012    0.00934   -0.01435   -0.05080
O4    3    0.183935    0.685387    0.330824    11.00000    0.06328    0.04456 =
         0.04415    0.00558   -0.00462    0.00359
O5    3    0.391124    0.747650    0.146068    11.00000    0.07314    0.04435 =
         0.03638    0.01094   -0.00515   -0.01334
AFIX  83
H5    2    0.448718    0.752024    0.081262    11.00000    0.07206
AFIX   0
O6    3    0.648686    0.566106    0.036543    11.00000    0.05805    0.05298 =
         0.03694    0.00837    0.00347   -0.02330
H7    2    0.572498    0.162619    0.262966    11.00000    0.04058
HKLF    4
REM  SYRING in P-1
REM R1 =  0.0516 for   2877 Fo > 4sig(Fo)  and  0.1116 for all   5234 data
REM    292 parameters refined using      0 restraints
END
WGHT      0.0666      0.3374
REM Highest difference peak  0.274,  deepest hole -0.212,  1-sigma level  0.044
Q1    1   0.3694  0.1491  0.2099  11.00000  0.05    0.27
Q2    1   0.5126  0.2156  0.5441  11.00000  0.05    0.24
Q3    1   0.4282  0.2042  0.3675  11.00000  0.05    0.24
Q4    1   0.2940  0.1361  0.5487  11.00000  0.05    0.23
Q5    1   0.1231  0.0841  0.2396  11.00000  0.05    0.23
Q6    1   0.3215  0.5910  0.2119  11.00000  0.05    0.19
Q7    1   0.1451  0.6824  0.3853  11.00000  0.05    0.19
Q8    1   0.4211  0.1636  0.2696  11.00000  0.05    0.18
Q9    1   0.2859  0.2246  0.7249  11.00000  0.05    0.18
Q10   1   0.1802  0.0988  0.1514  11.00000  0.05    0.18
Q11   1   0.5058  0.6097  0.1795  11.00000  0.05    0.17
Q12   1   0.1582  0.6244  0.5039  11.00000  0.05    0.17
Q13   1   0.4630  0.2976  0.2742  11.00000  0.05    0.17
Q14   1   0.3840  0.6086  0.2377  11.00000  0.05    0.16
Q15   1   0.6048  0.3163  0.1041  11.00000  0.05    0.16
Q16   1   0.2429  0.1015  0.3769  11.00000  0.05    0.16
Q17   1   0.2944  0.4138  0.5842  11.00000  0.05    0.16
Q18   1   0.3851  0.1744  0.4541  11.00000  0.05    0.16
Q19   1   0.4684  0.5509  0.1600  11.00000  0.05    0.15
Q20   1   0.8570  0.3383 -0.0312  11.00000  0.05    0.15
Q21   1   0.3229  0.1230  0.2958  11.00000  0.05    0.15
Q22   1   0.9328  0.5208 -0.0326  11.00000  0.05    0.15
Q23   1   0.1598  0.7909  0.2591  11.00000  0.05    0.15
Q24   1   0.5943  0.5475  0.0955  11.00000  0.05    0.15
Q25   1   0.4076  0.6474  0.1650  11.00000  0.05    0.14
;
