# Supplementary material for: 9-(4-Hy­droxy-3,5-dimeth­oxy­phen­yl)-3,3,6,6-tetra­methyl-3,4,5,6,7,9-hexa­hydro-1H-xanthene-1,8(2H)-dione
Source: Acta Crystallogr Sect E Struct Rep Online. 2012 Mar 14;68(Pt 4):o1060. doi: 10.1107/S1600536812010410 (PMC3344018; doi:10.1107/S1600536812010410)
Supplement: Supplementary file 2 [file e-68-o1060-Isup5.hkl]

# 
# h,k,l, Fc-squared, Fo-squared, sigma(Fo-squared) and status flag 
# 
data_I
_shelx_title ' SYRING in P-1' 
_shelx_refln_list_code          4 
_shelx_F_calc_maximum      131.68 
_exptl_crystal_F_000       456.00 
_reflns_d_resolution_high  0.7506 
 
loop_ 
 _symmetry_equiv_pos_as_xyz 
 'x, y, z' 
 '-x, -y, -z' 
 
_cell_length_a     9.4268 
_cell_length_b    10.2468 
_cell_length_c    12.6122 
_cell_angle_alpha  84.973 
_cell_angle_beta   70.377 
_cell_angle_gamma  75.676 
 
_shelx_F_squared_multiplier     1.000 
 
loop_ 
 _refln_index_h 
 _refln_index_k 
 _refln_index_l 
 _refln_F_squared_calc 
 _refln_F_squared_meas 
 _refln_F_squared_sigma 
 _refln_observed_status 
   1   0   0     8896.27     8456.62    277.23 o 
   2   0   0      193.50      192.43      2.82 o 
   3   0   0        2.55        2.59      0.63 o 
   4   0   0      193.12      172.80      3.09 o 
   5   0   0       16.26       19.92      1.29 o 
   6   0   0       46.55       46.80      1.94 o 
   7   0   0        5.58        0.83      1.68 o 
   8   0   0        0.02       -2.19      2.19 o 
   9   0   0       75.62       78.44      5.85 o 
  10   0   0        0.03        2.18      5.37 o 
  11   0   0        0.06        5.23      6.68 o 
 -11   1   0        0.23       -3.73      6.56 o 
 -10   1   0        3.01        0.70      3.91 o 
  -9   1   0        0.26        4.14      3.47 o 
  -8   1   0       66.71       67.98      4.15 o 
  -7   1   0        0.02       -1.73      1.73 o 
  -6   1   0       54.50       60.21      2.11 o 
  -5   1   0       73.64       82.85      2.10 o 
  -4   1   0      730.92      745.77     10.67 o 
  -3   1   0      793.67      739.69     10.41 o 
  -2   1   0       67.68       64.78      1.28 o 
  -1   1   0     5782.72     5522.01    116.38 o 
   1   1   0      373.45      317.45      4.11 o 
   2   1   0      179.38      179.45      2.51 o 
   3   1   0      752.43      734.68      9.69 o 
   4   1   0        0.61       -0.48      0.76 o 
   5   1   0      521.62      548.05      9.77 o 
   6   1   0       14.82       17.03      1.45 o 
   7   1   0        2.92        3.05      1.67 o 
   8   1   0      167.01      174.85      5.98 o 
   9   1   0       91.51       94.12      6.58 o 
  10   1   0        2.53        6.96      5.70 o 
  11   1   0        3.07       -0.82      6.17 o 
 -10   2   0        0.82        0.56      3.99 o 
  -9   2   0        0.02       -0.40      3.63 o 
  -8   2   0        4.76        2.26      2.99 o 
  -7   2   0       36.16       36.70      3.70 o 
  -6   2   0       42.41       39.57      2.00 o 
  -5   2   0       52.22       47.11      1.87 o 
  -4   2   0       48.59       47.47      1.71 o 
  -3   2   0        2.61        3.03      0.72 o 
  -2   2   0     1053.46     1028.76     21.98 o 
  -1   2   0    17340.66    17513.71    777.46 o 
   0   2   0     2176.83     2049.71     91.99 o 
   1   2   0     2039.85     1891.85     29.13 o 
   2   2   0     1240.84     1165.36     14.26 o 
   3   2   0       66.63       56.46      1.36 o 
   4   2   0       39.01       37.09      1.45 o 
   5   2   0        0.06       -0.71      1.00 o 
   6   2   0       27.06       25.54      1.96 o 
   7   2   0      142.40      139.96      4.23 o 
   8   2   0       35.11       46.96      3.60 o 
   9   2   0       84.26       96.03      5.42 o 
  10   2   0       16.50       22.73      4.41 o 
  11   2   0        9.82        1.85      6.59 o 
 -10   3   0        1.44       -2.41      4.16 o 
  -9   3   0       28.86       16.98      3.98 o 
  -8   3   0       60.28       47.91      4.42 o 
  -7   3   0        2.50        0.83      2.53 o 
  -6   3   0       28.67       25.74      1.84 o 
  -5   3   0        6.99        6.00      1.25 o 
  -4   3   0      143.15      140.46      3.00 o 
  -3   3   0      130.06      134.43      4.35 o 
  -1   3   0    11974.04    12987.84    576.49 o 
   0   3   0     2534.77     2417.74    108.68 o 
   1   3   0        7.51        4.08      0.77 o 
   2   3   0      317.13      303.89      5.05 o 
   3   3   0        0.15        1.39      0.73 o 
   4   3   0      366.52      371.64      6.42 o 
   5   3   0      818.81      855.59     13.33 o 
   6   3   0      250.51      270.15      5.79 o 
   7   3   0      298.87      299.34      6.56 o 
   8   3   0       60.60       65.69      3.80 o 
   9   3   0       48.14       46.74      4.79 o 
  10   3   0        1.31       -1.14      3.73 o 
  11   3   0        1.14        0.10      5.39 o 
 -10   4   0        0.73       -2.28      3.95 o 
  -9   4   0        0.00       -3.68      3.68 o 
  -8   4   0        0.07       -2.90      2.90 o 
  -7   4   0       11.16        7.91      2.86 o 
  -6   4   0      110.62      119.06      4.11 o 
  -5   4   0       42.63       44.35      2.23 o 
  -4   4   0       21.53       19.91      1.60 o 
  -2   4   0     1498.63     1532.45     70.71 o 
  -1   4   0      226.01      245.61     13.54 o 
   0   4   0      635.94      625.33     29.97 o 
   1   4   0      623.74      638.76     30.56 o 
   2   4   0       36.60       27.43      1.05 o 
   3   4   0      544.27      538.69      7.60 o 
   4   4   0        0.22        0.83      0.91 o 
   5   4   0      231.10      231.66      4.51 o 
   6   4   0      298.80      306.78      6.43 o 
   7   4   0       11.88       11.19      2.12 o 
   8   4   0       18.42       17.52      2.86 o 
   9   4   0        0.05       -1.81      3.22 o 
  10   4   0       18.51       18.41      4.39 o 
  11   4   0        1.63       -4.32      4.32 o 
  -9   5   0        0.10       -0.75      3.55 o 
  -8   5   0       11.21        4.22      3.65 o 
  -7   5   0       62.57       48.39      7.73 o 
  -6   5   0        1.08       -1.47      1.78 o 
  -5   5   0       93.11      104.00      3.76 o 
  -4   5   0       16.97       13.92      3.69 o 
  -2   5   0     1088.54     1160.96     54.92 o 
  -1   5   0     1646.96     1744.50     80.43 o 
   0   5   0       12.78       32.15      5.95 o 
   1   5   0      580.83      668.46     32.34 o 
   2   5   0       71.18       71.94      1.68 o 
   3   5   0       19.22       18.51      1.56 o 
   4   5   0        8.73        5.92      1.06 o 
   5   5   0       61.96       63.84      2.10 o 
   6   5   0      140.08      147.52      3.61 o 
   7   5   0        0.02       -0.50      2.19 o 
   8   5   0       58.34       60.17      4.19 o 
   9   5   0        1.68       -3.25      3.25 o 
  10   5   0       22.83       26.89      4.84 o 
  11   5   0        0.59       -3.88      4.49 o 
  -9   6   0        0.45       -0.80      5.01 o 
  -8   6   0        0.54        2.38      3.57 o 
  -7   6   0       11.01        9.23      3.18 o 
  -6   6   0        5.38        2.49      2.77 o 
  -2   6   0      453.43      475.51     25.32 o 
  -1   6   0      126.08      136.88     10.00 o 
   0   6   0      114.19      140.79      9.80 o 
   1   6   0       70.74       79.59      6.60 o 
   2   6   0       21.74       17.21      1.75 o 
   3   6   0      311.65      316.99      5.53 o 
   4   6   0      130.68      126.16      3.12 o 
   5   6   0       33.89       33.03      2.01 o 
   6   6   0       18.36       16.60      2.06 o 
   7   6   0        6.25        6.92      2.39 o 
   8   6   0        3.00       -2.67      2.67 o 
   9   6   0       16.43       18.17      4.12 o 
  10   6   0        2.37       -1.77      4.12 o 
  11   6   0        0.28       -3.99      4.62 o 
  -8   7   0        7.28        0.33      3.62 o 
  -7   7   0        0.00        0.11      2.98 o 
  -6   7   0        2.47        1.91      5.12 o 
  -2   7   0      881.56      971.30     48.01 o 
  -1   7   0       17.20       26.86      7.82 o 
   0   7   0        2.62       -4.01      5.07 o 
   1   7   0       48.74       56.98      8.54 o 
   2   7   0      209.01      208.69      8.66 o 
   3   7   0        6.44        4.06      1.25 o 
   4   7   0      131.21      133.20      3.62 o 
   5   7   0        8.14        6.34      1.65 o 
   6   7   0      206.56      196.22      5.46 o 
   7   7   0      133.86      131.64      5.67 o 
   8   7   0        0.25       -2.55      2.55 o 
   9   7   0       16.10       22.97      5.11 o 
  10   7   0        0.50        1.27      4.88 o 
  11   7   0        5.51       -1.24      6.63 o 
  -2   8   0       19.28       26.60     10.02 o 
  -1   8   0       83.06       96.49      9.56 o 
   0   8   0       51.47       49.97      9.24 o 
   1   8   0        2.36       -5.04      5.13 o 
   2   8   0       16.73       28.42      7.51 o 
   3   8   0        6.60        5.78      1.64 o 
   4   8   0       28.16       26.20      3.02 o 
   5   8   0      308.62      320.86      8.67 o 
   6   8   0      297.38      302.18      9.68 o 
   7   8   0       17.57       18.31      3.51 o 
   8   8   0        5.75       -3.65      3.65 o 
   9   8   0        2.69        2.07      4.73 o 
  10   8   0        0.03       -4.73      4.73 o 
  -2   9   0       31.51       44.77     11.43 o 
  -1   9   0       24.99       27.05     10.16 o 
   0   9   0       27.78       43.96     10.90 o 
   1   9   0       10.87       11.80      8.16 o 
   2   9   0       79.17       84.53      8.64 o 
   3   9   0        0.10       -1.92      1.92 o 
   4   9   0        9.80        8.58      2.19 o 
   5   9   0       10.92        6.75      2.87 o 
   6   9   0       48.80       42.44      6.01 o 
   7   9   0      112.51       91.82      9.51 o 
   8   9   0        2.10       -1.18      3.29 o 
   9   9   0        2.61        3.47      4.67 o 
  10   9   0        0.09       -4.23      5.41 o 
  -2  10   0       25.77       37.84     12.48 o 
  -1  10   0        9.81       16.87      9.21 o 
   0  10   0        7.52       -4.36      8.19 o 
   2  10   0        6.44       -7.68      7.68 o 
   3  10   0      132.97      113.26      9.99 o 
   4  10   0       41.53       36.13      8.79 o 
   5  10   0       16.09       20.40      3.19 o 
   6  10   0      117.51      118.78     12.83 o 
   7  10   0       32.73       29.92      4.75 o 
   8  10   0       11.91       10.86      3.72 o 
   9  10   0        0.18       -4.64      5.05 o 
  -2  11   0        6.95        8.73     10.56 o 
  -1  11   0        1.92        0.29      9.87 o 
   0  11   0       12.18        4.90      9.61 o 
   1  11   0        0.57       -2.81      8.40 o 
   2  11   0        8.64       -6.48      8.31 o 
   3  11   0        0.34       -2.22      8.45 o 
   4  11   0       28.37       34.98      5.32 o 
   5  11   0        0.16        2.45      3.20 o 
   6  11   0        1.68       -3.08      3.08 o 
   7  11   0        0.19       -3.66      3.66 o 
   8  11   0        0.15       -3.61      3.61 o 
  -1  12   0       10.33        5.34     11.93 o 
   0  12   0        4.24        2.56     10.64 o 
   1  12   0        1.72       -9.25      9.25 o 
   2  12   0        8.39        8.48     10.27 o 
   3  12   0        6.18        1.25      9.61 o 
   4  12   0       19.75       19.56      3.44 o 
   5  12   0       19.83       15.55      3.70 o 
   6  12   0        2.27       -4.68      4.68 o 
   7  12   0        6.05       -1.48      3.90 o 
   0  13   0        1.70       -3.95     11.69 o 
   1  13   0        1.24        0.26     12.29 o 
   2  13   0       15.69       20.25     12.44 o 
   3  13   0       12.47        6.65     10.69 o 
   4  13   0        1.01        1.94      6.15 o 
   5  13   0        6.26        0.31      3.65 o 
  -5 -13   1        1.67       -0.31      4.55 o 
  -4 -13   1        8.27        9.88      3.63 o 
  -3 -13   1        5.63        8.03     10.64 o 
  -2 -13   1        4.45       -2.27     10.36 o 
  -1 -13   1        0.38       -4.06     10.84 o 
   0 -13   1        5.93        4.49     12.30 o 
  -7 -12   1        0.10       -3.65      3.65 o 
  -6 -12   1        3.92       -1.56      3.94 o 
  -5 -12   1        1.38       -2.51      4.27 o 
  -4 -12   1        3.65        1.59      3.12 o 
  -3 -12   1       24.94       15.98     10.81 o 
  -2 -12   1        0.52       -9.13      9.13 o 
  -1 -12   1        2.67       -4.90     10.64 o 
   0 -12   1       25.89       48.73     13.52 o 
   1 -12   1        1.76       -2.10     11.16 o 
  -8 -11   1        5.33        0.92      4.01 o 
  -7 -11   1        4.62       -3.33      4.81 o 
  -6 -11   1        1.78       -3.18      3.18 o 
  -5 -11   1        0.03       -1.90      3.54 o 
  -4 -11   1        5.62        5.03      3.01 o 
  -3 -11   1        1.97       -2.40      2.60 o 
  -2 -11   1       24.79       14.99     10.30 o 
  -1 -11   1        5.06       -7.96      8.74 o 
   0 -11   1        5.73        3.58      9.41 o 
   1 -11   1        0.00       -8.17      8.17 o 
  -9 -10   1        0.00       -2.46      5.07 o 
  -8 -10   1        0.03       -2.20      3.45 o 
  -7 -10   1       13.37        4.00      3.64 o 
  -6 -10   1       39.27       31.98      4.84 o 
  -5 -10   1        1.49       -2.62      2.62 o 
  -4 -10   1        2.22       -2.27      2.69 o 
  -3 -10   1       60.40       51.02      5.98 o 
  -2 -10   1       22.70       16.48      9.21 o 
  -1 -10   1        4.68       -5.86      8.06 o 
   0 -10   1       12.94       24.87     10.41 o 
   1 -10   1       17.61       26.65     10.61 o 
   2 -10   1       24.23       39.51     12.37 o 
 -10  -9   1        0.47       -4.49      8.48 o 
  -9  -9   1        5.58       -3.34      5.04 o 
  -8  -9   1        2.59        5.01      3.42 o 
  -7  -9   1        0.00       -2.96      2.96 o 
  -6  -9   1       11.03       11.09      3.19 o 
  -5  -9   1        0.03       -2.58      2.58 o 
  -4  -9   1       68.55       67.04      3.89 o 
  -3  -9   1       16.77       17.96      2.22 o 
  -2  -9   1       16.41       11.69      4.43 o 
  -1  -9   1      261.90      269.94     17.50 o 
   0  -9   1       12.10       15.91      8.82 o 
   1  -9   1       10.85       11.77      8.56 o 
   2  -9   1       26.87       41.90     11.58 o 
 -10  -8   1        1.33       -1.79      5.34 o 
  -9  -8   1        0.32       -4.49      4.79 o 
  -8  -8   1       22.99       25.44      4.02 o 
  -7  -8   1        0.07       -0.90      2.99 o 
  -6  -8   1       31.46       41.47      6.92 o 
  -5  -8   1       61.89       58.99      5.14 o 
  -4  -8   1       34.74       36.25      3.46 o 
  -3  -8   1       29.28       26.24      2.20 o 
  -2  -8   1       68.60       56.67      4.63 o 
  -1  -8   1       21.67       24.10      7.62 o 
   0  -8   1        4.97        7.85      6.66 o 
   1  -8   1        2.22        0.37      6.21 o 
   2  -8   1      251.43      323.46     20.38 o 
   7  -8   1       21.30       16.50      4.32 o 
 -10  -7   1        1.68       -0.28      5.25 o 
  -9  -7   1        6.20       11.95      4.85 o 
  -8  -7   1       14.93       16.98      3.10 o 
  -7  -7   1        2.21       -2.20      2.36 o 
  -6  -7   1       68.09       66.06      3.46 o 
  -5  -7   1      127.06      129.74      4.69 o 
  -4  -7   1       72.95       73.10      2.44 o 
  -3  -7   1        0.32       -1.05      1.05 o 
  -2  -7   1       48.58       54.38      2.77 o 
  -1  -7   1      282.20      324.48     18.23 o 
   0  -7   1       88.91       94.18      8.10 o 
   1  -7   1      282.25      301.40     17.89 o 
   2  -7   1      359.91      472.92     26.02 o 
   7  -7   1       14.55       22.07      9.83 o 
   8  -7   1        0.06        5.08      3.56 o 
 -11  -6   1        2.38        0.13      4.97 o 
 -10  -6   1       27.49       25.30      5.14 o 
  -9  -6   1       19.83       26.88      4.64 o 
  -8  -6   1       15.12       11.90      3.13 o 
  -7  -6   1        0.06       -2.28      2.28 o 
  -6  -6   1       19.87       22.00      2.53 o 
  -5  -6   1       68.55       70.50      2.42 o 
  -4  -6   1       74.18       73.98      2.21 o 
  -3  -6   1        3.30        3.74      0.95 o 
  -2  -6   1       54.46       56.62      1.68 o 
  -1  -6   1       56.38       60.16      5.80 o 
   0  -6   1       42.51       55.03      8.07 o 
   1  -6   1        2.27        3.32      5.49 o 
   2  -6   1      307.94      331.95     19.05 o 
   5  -6   1       13.63        3.78      3.99 o 
   6  -6   1       10.47        4.44      2.60 o 
   7  -6   1        2.99       -2.68      2.68 o 
   8  -6   1        1.35       -2.53      4.35 o 
   9  -6   1        0.94        6.21      4.15 o 
 -11  -5   1        0.33       -4.78      4.78 o 
 -10  -5   1        0.06       -3.81      3.81 o 
  -9  -5   1        0.58       -3.42      3.42 o 
  -8  -5   1       31.94       32.58      4.50 o 
  -7  -5   1        3.67        3.65      2.42 o 
  -6  -5   1        4.02        0.50      1.51 o 
  -5  -5   1       47.51       51.80      2.13 o 
  -4  -5   1       14.47       18.13      1.34 o 
  -3  -5   1      172.75      186.55      3.77 o 
  -2  -5   1      320.35      346.06      5.97 o 
  -1  -5   1      248.19      252.11      6.37 o 
   0  -5   1       56.17       98.45      7.37 o 
   1  -5   1     3579.15     3872.61    174.41 o 
   2  -5   1      284.46      285.26     16.47 o 
   4  -5   1       23.11       19.05      3.03 o 
   5  -5   1       44.40       29.79      5.51 o 
   6  -5   1        9.45        8.46      2.01 o 
   7  -5   1        0.36       -2.86      2.86 o 
   8  -5   1        0.00       -0.38      5.26 o 
   9  -5   1        3.65       -0.95      3.85 o 
 -11  -4   1        3.75        4.72      4.76 o 
 -10  -4   1        1.91        0.61      3.95 o 
  -9  -4   1       48.28       51.96      5.16 o 
  -8  -4   1       11.87        7.14      3.44 o 
  -7  -4   1       32.26       42.02      2.83 o 
  -6  -4   1        0.11        0.96      1.56 o 
  -5  -4   1       13.27       10.20      1.39 o 
  -4  -4   1      310.16      308.72      5.13 o 
  -3  -4   1       39.38       39.66      1.36 o 
  -2  -4   1      774.33      726.11     12.66 o 
  -1  -4   1      211.82      191.44      3.90 o 
   0  -4   1      338.52      358.84     18.18 o 
   1  -4   1     2788.67     2961.17    133.48 o 
   2  -4   1      889.17      958.01     45.30 o 
   3  -4   1      111.17      113.40      6.97 o 
   4  -4   1      110.22      115.59      3.39 o 
   5  -4   1        5.03        2.04      1.26 o 
   6  -4   1      197.90      208.90      4.93 o 
   7  -4   1        9.39        1.71      2.60 o 
   8  -4   1        0.25       -2.81      2.81 o 
   9  -4   1        0.01       -1.39      3.37 o 
  10  -4   1        0.26       -2.94      3.80 o 
 -11  -3   1        1.25       -1.61      5.72 o 
 -10  -3   1        6.57        9.39      4.17 o 
  -9  -3   1        1.49       -3.12      3.12 o 
  -8  -3   1       13.03       13.47      3.54 o 
  -7  -3   1      225.25      220.34      5.40 o 
  -6  -3   1       98.05       96.02      3.18 o 
  -5  -3   1      162.51      163.66      3.59 o 
  -4  -3   1      278.99      300.15      5.85 o 
  -3  -3   1       17.95       16.57      1.06 o 
  -2  -3   1      656.82      637.95      8.73 o 
  -1  -3   1      172.88      178.50      2.94 o 
   0  -3   1      465.72      480.71     22.91 o 
   1  -3   1     1276.93     1173.79     53.80 o 
   3  -3   1      695.58      657.27     13.04 o 
   4  -3   1      114.38      118.22      2.65 o 
   5  -3   1       86.44       91.49      2.36 o 
   6  -3   1        0.45        0.39      1.20 o 
   7  -3   1        3.63       -1.02      2.62 o 
   8  -3   1        2.17        0.43      3.12 o 
   9  -3   1        4.59        3.22      3.53 o 
  10  -3   1        5.49        3.09      4.00 o 
 -11  -2   1        1.06        4.26      6.81 o 
 -10  -2   1       17.50       12.73      5.46 o 
  -9  -2   1        6.12        6.29      3.45 o 
  -8  -2   1        2.56       -1.06      2.36 o 
  -7  -2   1       13.19       13.37      1.90 o 
  -6  -2   1        0.02       -0.86      1.35 o 
  -5  -2   1      142.77      142.92      3.43 o 
  -4  -2   1      402.85      419.21      6.36 o 
  -3  -2   1     1515.12     1518.88     19.54 o 
  -2  -2   1       35.98       30.86      1.01 o 
  -1  -2   1      775.73      742.46      8.56 o 
   0  -2   1    14760.90    15626.86    269.07 o 
   1  -2   1     2974.70     2811.67    125.82 o 
   2  -2   1      284.70      272.59      5.53 o 
   3  -2   1      281.74      268.96      4.23 o 
   4  -2   1      839.19      903.64     14.98 o 
   5  -2   1      165.48      174.78      3.55 o 
   6  -2   1       70.64       77.34      2.46 o 
   7  -2   1       64.24       66.11      3.09 o 
   8  -2   1       32.30       31.64      5.39 o 
   9  -2   1       22.51       22.41      4.19 o 
  10  -2   1        7.35        6.31      4.15 o 
  11  -2   1        0.66       -5.07      5.92 o 
 -11  -1   1        2.58        7.30      7.46 o 
 -10  -1   1        0.18       -5.53      5.53 o 
  -9  -1   1        0.47       -0.31      2.70 o 
  -8  -1   1       48.96       53.15      3.77 o 
  -7  -1   1       57.88       63.58      2.95 o 
  -6  -1   1       22.70       22.23      1.66 o 
  -5  -1   1       58.92       66.80      2.40 o 
  -4  -1   1      375.90      398.11      7.28 o 
  -3  -1   1      110.32      128.74      2.25 o 
  -2  -1   1     3756.07     3701.76     44.45 o 
  -1  -1   1     1904.02     1741.66     22.49 o 
   0  -1   1      246.21      200.67      2.62 o 
   1  -1   1        4.20        7.04      0.66 o 
   2  -1   1     3906.54     3858.88     49.92 o 
   3  -1   1       61.11       51.57      1.66 o 
   4  -1   1      629.05      621.73      9.00 o 
   5  -1   1      667.33      683.39     10.01 o 
   6  -1   1        0.39       -0.98      1.10 o 
   7  -1   1       53.83       57.39      2.62 o 
   8  -1   1       45.42       50.25      4.04 o 
   9  -1   1        0.80        8.63      3.50 o 
  10  -1   1       19.62       16.45      4.37 o 
  11  -1   1        9.77       12.96     14.36 o 
 -11   0   1       14.73       18.54      7.49 o 
 -10   0   1        0.39       -6.15      7.25 o 
  -9   0   1        7.24        6.15      3.62 o 
  -8   0   1       18.71       12.14      2.82 o 
  -7   0   1        0.15       -2.00      2.00 o 
  -6   0   1        3.32        8.03      1.30 o 
  -5   0   1       49.13       54.98      1.80 o 
  -4   0   1      310.22      312.55      5.02 o 
  -3   0   1     1967.55     1969.64     26.98 o 
  -2   0   1     1378.81     1336.04     17.42 o 
  -1   0   1     1591.63     1522.65     18.91 o 
   1   0   1     3185.92     2815.98     90.81 o 
   2   0   1      703.29      708.18      9.33 o 
   3   0   1      301.45      307.35      4.61 o 
   4   0   1       15.57       17.16      1.06 o 
   5   0   1      156.14      159.57      3.08 o 
   6   0   1       72.12       73.71      2.19 o 
   7   0   1        2.18        0.12      1.27 o 
   8   0   1       19.63       19.78      2.95 o 
   9   0   1       40.73       50.22      4.34 o 
  10   0   1        0.72        3.63      3.94 o 
  11   0   1        3.94        7.17      6.26 o 
 -11   1   1        1.11        6.62      7.73 o 
 -10   1   1        6.97        3.19      4.25 o 
  -9   1   1        0.25       -2.58      3.14 o 
  -8   1   1        8.41        9.05      3.37 o 
  -7   1   1        4.34       -2.39      2.39 o 
  -6   1   1       31.19       36.70      2.05 o 
  -5   1   1      293.00      298.45      5.47 o 
  -4   1   1        0.27        0.19      0.79 o 
  -3   1   1      583.62      601.67      8.65 o 
  -2   1   1       13.80       15.48      0.74 o 
  -1   1   1      867.84      841.80     11.41 o 
   0   1   1     1957.85     1814.33     51.60 o 
   1   1   1      501.42      494.01      6.42 o 
   2   1   1     3742.17     3727.33     44.67 o 
   3   1   1      390.56      372.67      4.94 o 
   4   1   1       43.42       41.35      1.28 o 
   5   1   1        1.54       -0.38      0.90 o 
   6   1   1        7.71        6.17      1.19 o 
   7   1   1      134.45      141.59      3.52 o 
   8   1   1       24.32       35.99      3.10 o 
   9   1   1      355.28      415.93     13.19 o 
  10   1   1       78.89       95.78     14.63 o 
  11   1   1        5.87        3.86      6.10 o 
 -10   2   1        4.17        0.81      4.11 o 
  -9   2   1        4.29       -1.05      4.99 o 
  -8   2   1       14.16       16.68      3.56 o 
  -7   2   1        0.10       -2.48      2.48 o 
  -6   2   1        0.00       -1.16      1.16 o 
  -5   2   1      167.57      175.08      3.72 o 
  -4   2   1      639.07      726.00     12.26 o 
  -3   2   1      186.86      198.65      3.81 o 
  -2   2   1      175.90      177.19      4.35 o 
  -1   2   1      623.67      640.29     29.82 o 
   0   2   1       70.45       66.86      4.24 o 
   1   2   1      610.41      549.64     11.64 o 
   2   2   1      642.00      634.35      7.91 o 
   3   2   1      708.41      744.08     10.54 o 
   4   2   1      307.97      314.39      4.90 o 
   5   2   1       27.34       25.67      1.36 o 
   6   2   1      273.12      263.40      5.59 o 
   7   2   1       48.66       54.17      3.81 o 
   8   2   1      172.22      180.25      8.25 o 
   9   2   1       53.59       55.80      4.18 o 
  10   2   1       54.40       67.10      6.88 o 
  11   2   1       18.96       23.58      5.76 o 
 -10   3   1        7.06       -0.03      4.29 o 
  -9   3   1        0.03        2.53      3.61 o 
  -8   3   1        2.06       -1.05      3.10 o 
  -7   3   1       47.91       45.83      3.91 o 
  -6   3   1       48.93       50.90      2.97 o 
  -5   3   1        5.02        7.98      1.26 o 
  -4   3   1      143.78      151.59      3.24 o 
  -3   3   1     1001.38     1032.13     17.31 o 
  -2   3   1       34.02       37.17      5.94 o 
  -1   3   1      292.35      287.05     14.80 o 
   0   3   1     1483.86     1371.38     62.46 o 
   1   3   1       74.68       49.97      4.17 o 
   2   3   1      219.67      209.43      3.42 o 
   3   3   1       39.05       42.71      1.29 o 
   4   3   1      160.45      164.56      3.35 o 
   5   3   1        8.45        6.13      1.30 o 
   6   3   1      188.07      188.89      4.48 o 
   7   3   1        7.96        7.45      2.04 o 
   8   3   1      295.73      318.75      8.06 o 
   9   3   1        0.00       -3.12      3.12 o 
  10   3   1        2.33        1.86      3.77 o 
  11   3   1        0.88        0.30      3.64 o 
  12   3   1        0.14       -3.52      9.53 o 
  -9   4   1        0.22       -3.25      3.89 o 
  -8   4   1        1.15       -3.03      3.03 o 
  -7   4   1        5.57        3.69      2.78 o 
  -6   4   1        6.56       12.40      2.16 o 
  -5   4   1      257.10      279.83      5.90 o 
  -4   4   1       36.08       37.71      2.23 o 
  -3   4   1       92.15      102.00      6.85 o 
  -2   4   1        6.91        6.01      4.72 o 
  -1   4   1        0.31        3.30      3.72 o 
   0   4   1       33.02       38.60      4.18 o 
   1   4   1      273.81      287.87     15.10 o 
   2   4   1     1561.51     1557.48     25.74 o 
   3   4   1      153.07      147.63      2.59 o 
   4   4   1       66.46       69.32      1.85 o 
   5   4   1      132.35      132.45      3.07 o 
   6   4   1       13.50       18.81      1.96 o 
   7   4   1       23.48       32.69      2.73 o 
   8   4   1      201.41      230.03     10.43 o 
   9   4   1       12.38       13.91      3.82 o 
  10   4   1        4.33        5.94      4.25 o 
  11   4   1        0.41        3.06      3.87 o 
  12   4   1        0.87        5.60      9.21 o 
  -9   5   1        0.00       -5.82      8.10 o 
  -8   5   1        0.01       -3.64      3.64 o 
  -7   5   1        5.42        2.91      3.33 o 
  -6   5   1       42.16       37.77      3.89 o 
  -5   5   1       47.47       51.84      2.79 o 
  -2   5   1      592.35      584.76     29.51 o 
  -1   5   1     1190.75     1227.27     57.63 o 
   0   5   1       51.86       57.40      5.44 o 
   1   5   1       28.28       37.95      4.61 o 
   2   5   1      580.38      562.13     20.64 o 
   3   5   1       76.40       80.34      2.05 o 
   4   5   1      321.54      312.95      5.30 o 
   5   5   1        8.44        6.93      1.21 o 
   6   5   1       22.41       26.05      1.93 o 
   7   5   1      410.39      424.59     10.13 o 
   8   5   1        0.61        2.28      2.56 o 
   9   5   1       24.48       29.36      4.49 o 
  10   5   1        6.96        6.12      4.08 o 
  11   5   1       12.67       15.38      5.07 o 
  -8   6   1        0.19       -3.65      3.65 o 
  -7   6   1       15.58       10.08      3.48 o 
  -6   6   1       12.52        8.93      2.23 o 
  -2   6   1       17.60       27.88      7.48 o 
  -1   6   1       47.76       61.06      9.02 o 
   0   6   1       47.40       55.12      5.95 o 
   1   6   1        0.01       -0.34      3.95 o 
   2   6   1      344.69      342.96     14.81 o 
   3   6   1      258.60      267.58      6.60 o 
   4   6   1       85.84       69.87      2.20 o 
   5   6   1        0.16       -1.21      1.21 o 
   6   6   1        0.97       -0.06      1.69 o 
   7   6   1      413.08      442.16     14.63 o 
   8   6   1       72.32       69.39      4.92 o 
   9   6   1        1.37       -1.26      3.40 o 
  10   6   1       28.93       30.13      4.95 o 
  11   6   1       14.42        5.92      4.90 o 
  -8   7   1        5.01        3.28      4.52 o 
  -7   7   1       11.98        6.58      3.49 o 
  -6   7   1       19.75       13.09      5.63 o 
  -2   7   1        1.17       -1.28      7.02 o 
  -1   7   1      176.23      175.61     12.43 o 
   0   7   1       69.60       61.80      7.03 o 
   1   7   1      130.99      147.72     10.44 o 
   2   7   1       85.39       99.87      8.42 o 
   3   7   1       72.89       82.17      2.55 o 
   4   7   1        1.55        1.61      1.17 o 
   5   7   1       29.23       29.78      2.16 o 
   6   7   1       45.90       46.26      3.04 o 
   7   7   1       63.69       71.40      3.53 o 
   8   7   1        4.09       -0.01      2.68 o 
   9   7   1       27.55       30.56      4.55 o 
  10   7   1        6.03       -4.01      7.77 o 
  11   7   1        1.22       -3.17     15.97 o 
  -2   8   1        9.04       17.44     10.04 o 
  -1   8   1       19.72       43.73     10.35 o 
   1   8   1        0.01       -4.84      5.03 o 
   2   8   1       27.63       34.77      7.99 o 
   3   8   1       88.34       94.09      3.17 o 
   4   8   1        0.66        0.03      1.44 o 
   5   8   1        5.05        1.40      2.05 o 
   6   8   1      626.53      673.92     18.02 o 
   7   8   1      141.80      143.62      6.55 o 
   8   8   1       17.86       16.73      3.70 o 
   9   8   1        2.57       -4.36      4.36 o 
  10   8   1        1.11       -5.31      5.31 o 
  11   8   1        9.54       -1.45      6.88 o 
  -2   9   1        2.16        1.08      8.91 o 
  -1   9   1        0.74        0.02      8.54 o 
   0   9   1       96.30      107.73     10.43 o 
   1   9   1       12.01       13.34      8.02 o 
   2   9   1       52.44       85.20     12.00 o 
   3   9   1        0.87       -6.14      6.14 o 
   4   9   1       31.37       25.43      3.54 o 
   5   9   1       40.12       43.74      5.17 o 
   6   9   1       44.38       52.25      4.51 o 
   7   9   1        0.35       -0.31      2.92 o 
   8   9   1       33.06       33.98      5.75 o 
   9   9   1        2.27       -0.45      3.66 o 
  10   9   1        5.32        6.82      6.01 o 
  -2  10   1        0.16       -8.14      9.48 o 
  -1  10   1       35.90       45.75     12.55 o 
   0  10   1        5.79        7.02      9.02 o 
   1  10   1        0.01       -7.15      7.15 o 
   2  10   1       70.16       72.11      8.93 o 
   3  10   1       76.84       78.04      9.32 o 
   4  10   1       10.80        9.93      2.51 o 
   5  10   1      123.21      125.13     10.20 o 
   6  10   1        2.45        4.80      3.13 o 
   7  10   1       47.60       51.79      6.47 o 
   8  10   1        2.36        1.10      3.44 o 
   9  10   1        2.54       -0.70      3.71 o 
  10  10   1        2.46       -4.66      7.36 o 
  -2  11   1        1.88       -3.04     10.82 o 
  -1  11   1        3.07        0.49      9.93 o 
   0  11   1        3.70       -1.19      9.50 o 
   1  11   1        2.69        1.02      8.57 o 
   2  11   1        5.59        6.24      9.42 o 
   3  11   1        0.66       -5.83      7.99 o 
   4  11   1        0.35       -2.63      2.63 o 
   5  11   1       83.83       99.00      9.68 o 
   6  11   1       70.53       74.95      7.80 o 
   7  11   1        2.43       -3.00      4.07 o 
   8  11   1        0.04       -3.57      3.57 o 
   9  11   1        1.86       -4.23      5.16 o 
  -2  12   1        1.84        2.76     12.72 o 
  -1  12   1        1.58       -5.07     11.01 o 
   0  12   1        3.90       -1.22     10.58 o 
   1  12   1       12.98       25.71     11.43 o 
   2  12   1       10.38        1.26     10.76 o 
   3  12   1       44.35       66.43     13.91 o 
   4  12   1       68.78       98.62     15.58 o 
   5  12   1        0.08        2.10      4.64 o 
   6  12   1        4.16        4.99      3.58 o 
   7  12   1        1.40       -3.58      3.58 o 
   8  12   1        0.63       -4.27      4.27 o 
   0  13   1        4.91       10.76     12.61 o 
   1  13   1        3.87        7.51     12.38 o 
   2  13   1       11.64       13.32     12.69 o 
   3  13   1        0.69       -5.41     10.30 o 
   4  13   1       26.62       33.05     12.64 o 
   5  13   1       11.82       11.09      3.69 o 
   6  13   1        0.08       -1.09      3.99 o 
  -4 -13   2        8.09        4.31      4.21 o 
  -3 -13   2        7.24       10.66      4.17 o 
  -2 -13   2        0.21       -5.61      9.64 o 
  -1 -13   2        7.69       -2.27     10.69 o 
   0 -13   2        0.57       -9.93      9.93 o 
  -6 -12   2       15.12       16.40      5.04 o 
  -5 -12   2        2.08       -3.47      3.47 o 
  -4 -12   2        1.17       -0.99      3.31 o 
  -3 -12   2        1.97       -1.81      3.06 o 
  -2 -12   2       12.35        7.26      9.07 o 
  -1 -12   2        0.22       -9.10      9.10 o 
   0 -12   2        7.89       -6.11      9.75 o 
   1 -12   2        3.65        7.22     11.83 o 
  -8 -11   2        2.77       -1.16      4.72 o 
  -7 -11   2        3.32        1.94      3.89 o 
  -6 -11   2        0.71       -3.22      3.22 o 
  -5 -11   2        0.18       -3.47      3.47 o 
  -4 -11   2       21.63       23.92      4.36 o 
  -3 -11   2        0.26       -4.12      4.12 o 
  -2 -11   2        0.44       -7.40      7.40 o 
  -1 -11   2        3.64       -5.97      8.70 o 
   0 -11   2        0.06       -5.27      7.99 o 
   1 -11   2        3.07       -1.37      9.38 o 
  -9 -10   2        3.76        2.84      8.36 o 
  -8 -10   2        0.24       -0.51      3.80 o 
  -7 -10   2        0.71       -2.67      4.54 o 
  -6 -10   2       55.79       63.36      5.25 o 
  -5 -10   2        4.85        4.92      2.92 o 
  -4 -10   2        1.83       -0.55      2.96 o 
  -3 -10   2       24.12       23.52      2.66 o 
  -2 -10   2       31.75       34.63     10.46 o 
  -1 -10   2       57.32       66.91     12.83 o 
   0 -10   2       42.11       48.88     11.26 o 
   1 -10   2       19.48       30.93     10.56 o 
  -9  -9   2        3.00       -1.53      4.93 o 
  -8  -9   2        0.64        1.42      3.54 o 
  -7  -9   2        7.06        3.88      3.36 o 
  -6  -9   2       32.44       33.43      6.05 o 
  -5  -9   2       27.16       23.63      3.33 o 
  -4  -9   2        0.13       -2.23      2.23 o 
  -3  -9   2       52.21       52.66      2.90 o 
  -2  -9   2        5.24        1.57      1.74 o 
  -1  -9   2       20.98       16.50      8.11 o 
   0  -9   2       14.41       16.33      9.38 o 
   1  -9   2        0.89       -6.12      7.06 o 
   2  -9   2        7.26       16.82      9.54 o 
 -10  -8   2        0.00       -6.50      6.50 o 
  -9  -8   2        8.98       11.28      5.15 o 
  -8  -8   2        0.34       -3.94      3.94 o 
  -7  -8   2       53.63       59.77      4.80 o 
  -6  -8   2      188.95      205.47      7.72 o 
  -5  -8   2       94.66       94.55      6.02 o 
  -4  -8   2      182.73      177.35      6.67 o 
  -3  -8   2        2.20        0.84      1.44 o 
  -2  -8   2       36.70       43.02      2.85 o 
  -1  -8   2       83.71       82.27      7.32 o 
   0  -8   2       24.54       35.33      8.73 o 
   1  -8   2      104.14      105.91     10.06 o 
   2  -8   2       20.01       44.80     10.83 o 
   7  -8   2        5.88        0.32      3.78 o 
 -10  -7   2        2.46       -2.80      6.14 o 
  -9  -7   2        7.78        7.22      4.35 o 
  -8  -7   2       20.70       22.17      4.11 o 
  -7  -7   2       87.25       86.51      6.02 o 
  -6  -7   2        5.78        1.52      2.33 o 
  -5  -7   2      118.22      116.69      4.16 o 
  -4  -7   2       77.01       77.35      2.64 o 
  -3  -7   2        0.31       -0.99      1.15 o 
  -2  -7   2        0.38       -1.06      1.06 o 
  -1  -7   2        0.99        1.88      2.61 o 
   0  -7   2       19.24       19.37      6.77 o 
   1  -7   2       48.01       56.49      6.94 o 
   2  -7   2        0.00       -5.41      5.41 o 
   5  -7   2        1.78        8.54      4.36 o 
   6  -7   2        5.79        6.91      5.06 o 
   7  -7   2        1.71        5.19      5.03 o 
   8  -7   2        1.57        4.88      5.13 o 
 -10  -6   2        4.46        7.27      4.71 o 
  -9  -6   2       35.93       42.56      5.28 o 
  -8  -6   2       30.02       35.10      4.60 o 
  -7  -6   2       31.08       34.00      3.46 o 
  -6  -6   2        1.90        1.25      2.11 o 
  -5  -6   2       14.00       12.08      1.92 o 
  -4  -6   2      136.18      140.81      3.22 o 
  -3  -6   2       82.73       99.58      2.45 o 
  -2  -6   2       57.82       58.62      1.78 o 
  -1  -6   2       10.01        9.92      1.33 o 
   0  -6   2        1.21        4.32      4.60 o 
   1  -6   2       12.52       17.52      6.14 o 
   2  -6   2       59.93       69.66      7.66 o 
   6  -6   2       10.80        6.53      2.26 o 
   7  -6   2        0.97        2.50      2.99 o 
   8  -6   2        0.04        1.96      3.53 o 
   9  -6   2        1.28        2.59      3.95 o 
 -11  -5   2        5.18        6.09      9.84 o 
 -10  -5   2       17.60       15.21      4.90 o 
  -9  -5   2       21.43       23.42      4.75 o 
  -8  -5   2        2.29       -1.03      3.52 o 
  -7  -5   2      144.28      140.02      5.17 o 
  -6  -5   2       35.13       41.06      3.13 o 
  -5  -5   2        7.85        7.40      1.52 o 
  -4  -5   2        3.36        1.96      1.02 o 
  -3  -5   2       96.66      118.72      2.64 o 
  -2  -5   2      920.56      932.00     14.66 o 
  -1  -5   2      811.17      898.76     14.35 o 
   0  -5   2     1495.72     1520.92     49.08 o 
   1  -5   2       41.92       62.84      6.09 o 
   4  -5   2       71.43       67.17      3.77 o 
   5  -5   2        6.37        2.55      1.64 o 
   6  -5   2        0.58        2.66      1.79 o 
   7  -5   2       15.20       11.01      3.30 o 
   8  -5   2        1.00        1.11      3.23 o 
   9  -5   2        1.46       -0.98      3.77 o 
  10  -5   2        9.60       12.43      8.08 o 
 -11  -4   2        9.92       14.81      5.45 o 
 -10  -4   2        0.06       -1.85      4.06 o 
  -9  -4   2       26.34       35.59      6.23 o 
  -8  -4   2       21.03       22.62      4.06 o 
  -7  -4   2       22.41       22.49      2.97 o 
  -6  -4   2        5.81        4.54      1.76 o 
  -5  -4   2        8.51        4.79      1.21 o 
  -4  -4   2        3.19        8.13      1.23 o 
  -3  -4   2      530.62      508.32      7.33 o 
  -2  -4   2      162.46      141.98      2.62 o 
  -1  -4   2      110.82      105.72      2.23 o 
   0  -4   2      507.90      560.92     12.82 o 
   1  -4   2      246.09      253.20     13.71 o 
   3  -4   2      185.81      183.28      7.12 o 
   4  -4   2      407.96      396.08     13.21 o 
   5  -4   2      131.19      129.27      3.34 o 
   6  -4   2        4.99        1.58      1.60 o 
   7  -4   2        0.54       -1.21      2.36 o 
   8  -4   2       17.83       11.95      3.09 o 
   9  -4   2       22.21       15.59      3.78 o 
  10  -4   2       49.29       29.75      8.82 o 
 -11  -3   2        3.31       -9.12     16.39 o 
 -10  -3   2        0.01       -1.76      3.90 o 
  -9  -3   2        8.22        6.67      3.80 o 
  -8  -3   2       33.68       34.25      4.38 o 
  -7  -3   2        0.02       -1.78      1.78 o 
  -6  -3   2       97.91       80.55      3.05 o 
  -5  -3   2        6.88        9.16      1.57 o 
  -4  -3   2      706.89      769.92     12.05 o 
  -3  -3   2     1036.42     1140.50     17.56 o 
  -2  -3   2       18.71       19.37      1.16 o 
  -1  -3   2      665.34      665.62      9.02 o 
   0  -3   2      208.71      208.13      3.61 o 
   1  -3   2      359.74      357.06      8.37 o 
   2  -3   2       29.27       35.16      2.79 o 
   3  -3   2      435.79      386.81      6.87 o 
   4  -3   2      124.02      114.72      2.62 o 
   5  -3   2       67.54       61.84      1.93 o 
   6  -3   2       70.03       63.77      2.17 o 
   7  -3   2       28.75       32.66      3.31 o 
   8  -3   2       52.56       40.51      5.52 o 
   9  -3   2       11.64        6.42      3.54 o 
  10  -3   2        4.39       12.30      4.10 o 
 -11  -2   2        1.45       -7.02      7.02 o 
 -10  -2   2        5.75        5.71      5.24 o 
  -9  -2   2       20.28       26.09      4.34 o 
  -8  -2   2       96.29       93.43      4.35 o 
  -7  -2   2       85.45       77.42      3.72 o 
  -6  -2   2        0.03       -1.46      1.46 o 
  -5  -2   2        0.31       -1.24      1.24 o 
  -4  -2   2       25.81       26.47      1.37 o 
  -3  -2   2      428.41      432.95      6.45 o 
  -2  -2   2      313.78      296.77      4.36 o 
  -1  -2   2      778.02      707.37      8.85 o 
   0  -2   2      117.20      109.24      1.65 o 
   1  -2   2        0.08        0.21      0.41 o 
   2  -2   2       46.96       47.93      1.15 o 
   3  -2   2      302.58      290.23      5.16 o 
   4  -2   2       49.16       46.53      1.68 o 
   5  -2   2       43.01       47.48      1.82 o 
   6  -2   2        8.94        6.29      1.32 o 
   7  -2   2        0.41        0.26      1.46 o 
   8  -2   2        5.22        3.51      2.89 o 
   9  -2   2       34.46       32.84      4.24 o 
  10  -2   2       13.16       10.82      4.13 o 
  11  -2   2        5.32       12.00      6.64 o 
 -11  -1   2        0.39       -6.97      6.97 o 
 -10  -1   2        2.22        5.58      6.44 o 
  -9  -1   2       27.08       22.60      5.21 o 
  -8  -1   2      144.58      137.66      5.13 o 
  -7  -1   2      125.03      129.21      4.67 o 
  -6  -1   2       65.56       65.78      2.47 o 
  -5  -1   2      118.20      139.03      3.59 o 
  -4  -1   2     2750.05     2816.03     45.30 o 
  -3  -1   2       20.25       30.51      1.25 o 
  -2  -1   2      152.85      134.88      2.05 o 
  -1  -1   2      595.23      583.83      7.04 o 
   0  -1   2      411.26      413.35      5.89 o 
   1  -1   2     1166.51     1050.10     16.12 o 
   2  -1   2      541.09      570.54      7.88 o 
   3  -1   2     2376.00     2362.40     34.21 o 
   4  -1   2      245.58      247.63      4.02 o 
   5  -1   2      214.56      224.17      3.92 o 
   6  -1   2      364.67      377.62      6.76 o 
   7  -1   2        2.58        3.10      1.57 o 
   8  -1   2        0.07       -1.95      2.13 o 
   9  -1   2      143.57      164.18      7.64 o 
  10  -1   2       70.85       69.04     14.17 o 
  11  -1   2       10.94        3.23      6.56 o 
 -10   0   2        0.05        1.87      6.20 o 
  -9   0   2        2.06       -0.22      3.43 o 
  -8   0   2       48.01       54.38      3.85 o 
  -7   0   2      408.50      407.70      9.50 o 
  -6   0   2      130.06      139.25      3.44 o 
  -5   0   2        5.38        7.43      1.18 o 
  -4   0   2      659.71      727.13     10.63 o 
  -3   0   2      210.70      227.02      3.76 o 
  -2   0   2      787.11      728.99     10.30 o 
  -1   0   2        7.07        9.69      0.80 o 
   0   0   2     1234.67     1183.48     14.40 o 
   1   0   2      200.86      177.61      3.16 o 
   2   0   2       44.65       46.02      1.04 o 
   3   0   2      157.19      140.21      2.48 o 
   4   0   2      132.16      144.45      2.67 o 
   5   0   2        1.08        0.91      0.90 o 
   6   0   2       42.77       46.49      1.92 o 
   7   0   2        0.09       -0.03      1.28 o 
   8   0   2       22.56       20.91      2.81 o 
   9   0   2        7.12       14.80      3.15 o 
  10   0   2       21.01       22.82      4.54 o 
  11   0   2        7.98       12.16      6.63 o 
 -10   1   2        0.26       -3.44      5.92 o 
  -9   1   2       23.17       20.78      4.22 o 
  -8   1   2       17.13       15.06      3.53 o 
  -7   1   2       27.11       24.04      2.83 o 
  -6   1   2       11.30       10.19      1.60 o 
  -5   1   2        4.66        3.57      1.18 o 
  -4   1   2        6.45       10.54      1.02 o 
  -3   1   2      127.74      124.95      2.37 o 
  -2   1   2      429.90      404.75      5.92 o 
  -1   1   2     2586.01     2529.23     29.60 o 
   0   1   2      507.45      444.31      5.59 o 
   1   1   2     3406.97     3572.65     43.94 o 
   2   1   2      763.35      686.88      8.63 o 
   3   1   2      430.88      432.97      6.20 o 
   4   1   2       23.59       24.93      1.11 o 
   5   1   2      236.79      263.70      4.96 o 
   6   1   2       27.23       26.35      1.78 o 
   7   1   2       13.73       12.81      1.54 o 
   8   1   2      475.32      518.32     11.46 o 
   9   1   2      174.63      178.42      7.46 o 
  10   1   2        5.25        8.40      4.57 o 
  11   1   2        2.55        1.09      6.32 o 
  12   1   2        1.66       -8.60      8.60 o 
 -10   2   2        0.09       -4.05      4.05 o 
  -9   2   2        0.61        0.57      4.55 o 
  -8   2   2       13.89       12.84      3.46 o 
  -7   2   2        3.04       -2.56      2.56 o 
  -6   2   2       10.71       12.80      1.76 o 
  -5   2   2      887.86      902.77     14.28 o 
  -4   2   2       33.30       42.48      1.67 o 
  -3   2   2      864.53      900.15     14.81 o 
  -2   2   2      273.88      276.41      4.32 o 
  -1   2   2       35.20       37.74      1.22 o 
   0   2   2        8.61       10.19      1.00 o 
   1   2   2     3438.55     3437.62     45.94 o 
   2   2   2     9172.25     9513.42    109.70 o 
   3   2   2      645.96      647.72      9.44 o 
   4   2   2      445.09      468.45      7.21 o 
   5   2   2       40.85       46.47      1.65 o 
   6   2   2        5.29        6.67      1.54 o 
   7   2   2        9.87       12.48      1.92 o 
   8   2   2      126.63      144.60      6.73 o 
   9   2   2      104.58      116.86      6.09 o 
  10   2   2        1.42        4.66      3.58 o 
  11   2   2        0.03       -3.98      4.68 o 
  12   2   2        7.02       -1.99     12.07 o 
 -10   3   2        0.16       -1.04      4.70 o 
  -9   3   2        0.19        1.05      3.61 o 
  -8   3   2        0.62       -0.75      4.05 o 
  -7   3   2       28.72       27.09      3.67 o 
  -6   3   2        2.62        0.76      1.81 o 
  -5   3   2       11.76       14.59      1.40 o 
  -4   3   2        1.57        3.02      0.97 o 
  -3   3   2       56.07       68.82      2.03 o 
  -2   3   2     1917.27     1959.68     42.92 o 
  -1   3   2      779.21      746.43     35.15 o 
   0   3   2     1811.91     1772.41     80.30 o 
   1   3   2      203.91      171.54      4.80 o 
   2   3   2     1449.00     1445.56     20.72 o 
   3   3   2       75.63       81.68      1.79 o 
   4   3   2      292.55      296.95      5.27 o 
   5   3   2      501.15      510.41      8.34 o 
   6   3   2       54.69       56.05      2.43 o 
   7   3   2      606.63      605.68     13.77 o 
   8   3   2       29.42       32.59      2.77 o 
   9   3   2        4.03        6.98      3.15 o 
  10   3   2        2.60        3.58      3.81 o 
  11   3   2        2.60        3.34      4.02 o 
  12   3   2        0.28      -11.27     13.61 o 
  -9   4   2        0.14       -3.53      3.53 o 
  -8   4   2        0.08       -3.01      3.01 o 
  -7   4   2       10.15        6.70      3.69 o 
  -6   4   2        3.18        2.14      1.90 o 
  -5   4   2        0.00       -0.30      1.35 o 
  -4   4   2       29.19       31.12      1.88 o 
  -3   4   2      205.23      210.53      8.21 o 
  -2   4   2       14.50       23.42      5.75 o 
  -1   4   2      179.30      185.95     10.99 o 
   0   4   2       87.17       71.78      5.58 o 
   1   4   2      819.95      731.47     34.78 o 
   2   4   2      213.95      204.93      3.71 o 
   3   4   2       27.61       26.65      1.15 o 
   4   4   2        0.31        1.04      0.90 o 
   5   4   2        0.18       -0.38      1.08 o 
   6   4   2      513.70      566.13     10.40 o 
   7   4   2      404.03      421.04      8.43 o 
   8   4   2      145.71      153.27      9.61 o 
   9   4   2        0.00       -2.93      2.93 o 
  10   4   2        1.19        2.43      3.46 o 
  11   4   2        5.30       10.81      5.32 o 
  12   4   2        2.73        0.69      5.10 o 
  -9   5   2        0.73       -2.65      4.61 o 
  -8   5   2        0.50       -3.35      3.35 o 
  -7   5   2       34.46       32.01      4.63 o 
  -6   5   2       32.87       29.49      4.02 o 
  -5   5   2        1.18        1.24      1.73 o 
  -4   5   2      163.35      167.44      6.35 o 
  -2   5   2       94.21       87.30      7.64 o 
  -1   5   2       68.87       57.48      5.95 o 
   0   5   2      652.78      606.44     29.87 o 
   1   5   2      255.37      254.56     14.36 o 
   2   5   2        5.30        2.68      1.28 o 
   3   5   2       34.65       36.59      1.89 o 
   4   5   2       78.60       86.62      2.21 o 
   5   5   2        2.06        1.34      1.04 o 
   6   5   2       61.56       65.06      2.43 o 
   7   5   2       82.39       94.35      4.11 o 
   8   5   2      314.35      325.43     16.00 o 
   9   5   2       13.08       13.30      4.33 o 
  10   5   2        1.80       -0.62      3.96 o 
  11   5   2        1.64        0.11      4.16 o 
  12   5   2        3.31        1.20      5.04 o 
  -8   6   2        2.46       -4.31     13.81 o 
  -7   6   2        0.12       -3.82      3.82 o 
  -6   6   2        7.92        3.65      2.91 o 
  -5   6   2       26.25       16.59      5.21 o 
  -2   6   2       37.55       53.79      8.94 o 
  -1   6   2       30.63       59.11      9.30 o 
   0   6   2       40.89       54.79      8.31 o 
   1   6   2      317.36      330.36     18.22 o 
   3   6   2        0.07       -0.90      0.90 o 
   4   6   2       38.40       40.26      2.62 o 
   5   6   2       84.57       83.74      2.42 o 
   6   6   2      443.91      464.88     14.55 o 
   7   6   2      553.31      565.48     19.53 o 
   8   6   2        0.22       -2.39      2.39 o 
   9   6   2        2.13       -5.78      5.78 o 
  10   6   2        0.43       -3.71      3.86 o 
  11   6   2        0.00       -4.38      4.38 o 
  -7   7   2        5.20        4.95      3.49 o 
  -5   7   2        8.38        9.10      4.69 o 
  -2   7   2       14.22       26.86      8.74 o 
  -1   7   2       99.49      107.10      9.38 o 
   0   7   2       10.66        4.83      6.40 o 
   1   7   2        7.12        4.97      5.94 o 
   2   7   2        3.84        2.93      5.49 o 
   3   7   2       16.82       12.34      3.16 o 
   4   7   2       24.72       26.68      2.47 o 
   5   7   2      340.17      333.00      7.01 o 
   6   7   2       18.86       20.19      2.24 o 
   7   7   2      203.22      204.38     10.13 o 
   8   7   2       47.08       50.59      3.91 o 
   9   7   2        1.15       -1.10      2.86 o 
  10   7   2        1.29        0.32      4.79 o 
  11   7   2        5.49        1.08      6.29 o 
  -2   8   2      201.89      247.64     17.20 o 
  -1   8   2      746.03      839.91     42.90 o 
   0   8   2      155.08      150.54     12.16 o 
   1   8   2      151.08      152.21     11.38 o 
   2   8   2        6.73        5.44      6.20 o 
   3   8   2       25.13       27.46      4.35 o 
   4   8   2       31.66       34.18      2.31 o 
   5   8   2      121.90      115.13      3.71 o 
   6   8   2      202.53      199.11      7.33 o 
   7   8   2        0.78       -2.91      2.91 o 
   8   8   2        1.20       -3.05      3.05 o 
   9   8   2        5.91       -2.18      3.53 o 
  10   8   2        1.81       -0.22      6.14 o 
  11   8   2        4.37       -0.19      7.08 o 
  -2   9   2        4.79       -6.72      8.71 o 
  -1   9   2       62.48       83.85     14.08 o 
   0   9   2        5.32       11.23      8.57 o 
   1   9   2       91.89       94.30      9.72 o 
   2   9   2        0.12        1.63      6.17 o 
   3   9   2       14.94       15.70      6.55 o 
   4   9   2      119.43      122.79      4.07 o 
   5   9   2        2.14        3.70      2.04 o 
   6   9   2      137.39      139.93     11.35 o 
   7   9   2        4.99        1.82      3.07 o 
   8   9   2       30.08       33.78      4.51 o 
   9   9   2        7.33        9.32      3.89 o 
  10   9   2        0.89       -4.13      4.91 o 
  -2  10   2       19.93       25.58     11.61 o 
  -1  10   2        0.76       -3.01      8.40 o 
   0  10   2       25.35       31.60     10.81 o 
   1  10   2       25.29       34.53     10.47 o 
   2  10   2        6.97       11.01      8.43 o 
   3  10   2       32.48       43.84     10.55 o 
   4  10   2       70.74       63.27      3.61 o 
   5  10   2      104.37      105.46      5.84 o 
   6  10   2        5.74        3.79      2.94 o 
   7  10   2       27.84       22.20      4.40 o 
   8  10   2        7.49        4.99      3.73 o 
   9  10   2        0.58        3.75      3.77 o 
  10  10   2        3.55       -0.24      5.59 o 
  -2  11   2        7.14        3.72     11.53 o 
  -1  11   2        7.84       -2.48     10.08 o 
   0  11   2        4.17        1.91      9.27 o 
   1  11   2        4.57        8.25      9.39 o 
   2  11   2       19.46       29.71     10.32 o 
   3  11   2       38.35       55.27     12.17 o 
   4  11   2       19.48       21.06      3.12 o 
   5  11   2        7.23        4.55      3.20 o 
   6  11   2        0.01       -3.34      3.34 o 
   7  11   2        0.02       -1.56      3.72 o 
   8  11   2        7.25        1.52      3.73 o 
   9  11   2        0.79       -1.13      4.18 o 
  -2  12   2        5.57       -4.87     11.92 o 
  -1  12   2        6.86       10.78     12.01 o 
   0  12   2       48.61       74.90     16.61 o 
   1  12   2        5.51        9.68     11.19 o 
   2  12   2        0.07       -9.04      9.04 o 
   3  12   2       10.24        7.79      9.82 o 
   4  12   2        1.04        2.27      9.16 o 
   5  12   2       26.42       24.19      6.56 o 
   6  12   2        8.64        4.96      3.69 o 
   7  12   2        2.46       -0.63      4.59 o 
   8  12   2        6.90        2.98      3.67 o 
   0  13   2        1.91        0.63     11.86 o 
   1  13   2        9.68        6.89     11.41 o 
   2  13   2        4.87        5.69     11.86 o 
   3  13   2        6.27       12.26     12.10 o 
   4  13   2       34.20       31.81     12.98 o 
   5  13   2        5.01       -0.70      3.35 o 
   6  13   2        0.05        1.39      4.10 o 
  -3 -13   3        0.16       -2.13      4.90 o 
  -2 -13   3        0.41       -3.70      9.31 o 
  -6 -12   3       30.94       30.80      6.32 o 
  -5 -12   3       13.16       20.00      5.23 o 
  -4 -12   3        1.16       -3.52      3.77 o 
  -3 -12   3        6.95        2.63      3.74 o 
  -2 -12   3        0.80       -2.77      5.53 o 
  -1 -12   3        2.08       -8.33      8.33 o 
   0 -12   3        0.34       -5.04      9.53 o 
  -7 -11   3        3.16        0.23      5.44 o 
  -6 -11   3        0.17       -3.44      3.44 o 
  -5 -11   3        0.81       -2.99      3.99 o 
  -4 -11   3        1.07       -3.51      3.51 o 
  -3 -11   3       17.21       16.56      3.82 o 
  -2 -11   3        0.11       -2.95      2.95 o 
  -1 -11   3        8.29       18.03     10.16 o 
   0 -11   3        3.14       -0.77      8.93 o 
   1 -11   3       34.12       52.86     13.94 o 
  -8 -10   3        1.67       -4.65      7.61 o 
  -7 -10   3        2.46        4.94      3.80 o 
  -6 -10   3        7.07        1.86      3.69 o 
  -5 -10   3       16.09       18.22      3.63 o 
  -4 -10   3        2.44        1.78      2.83 o 
  -3 -10   3        9.22       11.25      3.29 o 
  -2 -10   3        0.99       -0.54      2.06 o 
  -1 -10   3       50.62       66.45     11.98 o 
   0 -10   3        4.14       -1.05      7.71 o 
   1 -10   3       22.30       36.96     11.47 o 
  -9  -9   3        0.82        0.60      7.55 o 
  -8  -9   3        6.75        4.43      7.73 o 
  -7  -9   3        5.00        2.28      3.45 o 
  -6  -9   3       51.29       51.95     11.26 o 
  -5  -9   3       11.04        5.66      3.20 o 
  -4  -9   3        4.26        3.56      2.68 o 
  -3  -9   3       30.39       29.63      2.92 o 
  -2  -9   3       34.18       33.65      2.76 o 
  -1  -9   3       51.21       33.41      6.49 o 
   0  -9   3        7.19        0.14      7.93 o 
   1  -9   3        7.10        7.89      8.31 o 
  -9  -8   3        0.19       -0.56      5.93 o 
  -8  -8   3        0.02       -2.35      8.18 o 
  -7  -8   3       25.33       24.55      4.42 o 
  -6  -8   3        0.27        2.08      2.86 o 
  -5  -8   3      213.78      205.05     12.10 o 
  -4  -8   3      449.08      429.88     21.47 o 
  -3  -8   3       91.65       91.65      3.24 o 
  -2  -8   3        0.41       -1.49      1.49 o 
  -1  -8   3        0.90       -1.18      2.02 o 
   0  -8   3      198.09      221.85     14.70 o 
   1  -8   3        0.34        3.01      6.40 o 
 -10  -7   3        4.02        5.83      6.82 o 
  -9  -7   3       10.13        6.77      5.19 o 
  -8  -7   3        2.57       -2.20      3.70 o 
  -7  -7   3       28.34       30.32      3.42 o 
  -6  -7   3        8.37        3.42      2.46 o 
  -5  -7   3      227.84      227.92      6.25 o 
  -4  -7   3      305.04      297.55      6.33 o 
  -3  -7   3       48.17       43.75      3.59 o 
  -2  -7   3        2.35        6.58      1.34 o 
  -1  -7   3       10.70       11.08      1.48 o 
   0  -7   3        5.22        9.44      3.06 o 
   1  -7   3       13.65       21.93      7.02 o 
   6  -7   3        0.52        1.17      5.27 o 
   7  -7   3        0.42        4.56      7.07 o 
   8  -7   3        0.85        5.05      7.42 o 
 -10  -6   3        2.56       -2.83      4.86 o 
  -9  -6   3        1.52        2.37      4.43 o 
  -8  -6   3        9.24        9.86      3.98 o 
  -7  -6   3        0.90       -2.02      2.53 o 
  -6  -6   3        1.51        1.75      2.23 o 
  -5  -6   3        2.04        0.96      1.90 o 
  -4  -6   3      461.10      453.45      7.64 o 
  -3  -6   3       61.02       62.61      2.07 o 
  -2  -6   3        0.30        1.29      0.97 o 
  -1  -6   3       82.28       83.80      2.17 o 
   0  -6   3       36.73       42.50      1.94 o 
   1  -6   3      163.11      174.33     11.43 o 
   5  -6   3      306.14      349.87     14.49 o 
   6  -6   3       15.56       10.97      2.57 o 
   7  -6   3        5.58        4.41      3.09 o 
   8  -6   3        4.71        6.03      3.80 o 
   9  -6   3        0.08        4.95      6.49 o 
 -10  -5   3        0.06       -2.44      4.37 o 
  -9  -5   3       13.16       16.33      4.56 o 
  -8  -5   3       37.11       39.34      4.93 o 
  -7  -5   3       57.09       41.89      3.91 o 
  -6  -5   3        9.41       10.09      2.53 o 
  -5  -5   3       24.42       30.05      1.99 o 
  -4  -5   3      201.32      197.28      3.57 o 
  -3  -5   3       74.14       87.27      2.61 o 
  -2  -5   3       36.31       34.57      1.53 o 
  -1  -5   3      360.77      376.48      7.20 o 
   0  -5   3        3.11        0.23      0.91 o 
   1  -5   3      736.50      778.18     21.12 o 
   2  -5   3      411.05      409.00     19.78 o 
   3  -5   3       81.04       67.02      4.18 o 
   4  -5   3        0.42       -1.36      3.50 o 
   5  -5   3      364.11      390.13     26.11 o 
   6  -5   3        0.00        1.94      1.83 o 
   7  -5   3        1.79        0.75      3.03 o 
   8  -5   3        1.87        1.99      2.92 o 
   9  -5   3        1.82        5.70      3.61 o 
  10  -5   3        4.30        6.66      4.49 o 
 -10  -4   3        0.05       -4.10      4.10 o 
  -9  -4   3       10.61        4.50      3.94 o 
  -8  -4   3       40.45       44.65      5.10 o 
  -7  -4   3        3.84        5.59      3.32 o 
  -6  -4   3       25.27       21.68      2.34 o 
  -5  -4   3        6.84        4.77      1.21 o 
  -4  -4   3      164.16      162.09      3.38 o 
  -3  -4   3       95.71      126.35      2.37 o 
  -2  -4   3      656.52      637.35      9.38 o 
  -1  -4   3        7.67       10.67      0.85 o 
   0  -4   3        1.07        0.80      0.70 o 
   1  -4   3       64.56       88.21      2.58 o 
   2  -4   3       16.99       16.57      1.79 o 
   3  -4   3        0.80        0.32      0.88 o 
   4  -4   3       11.42        9.63      1.22 o 
   5  -4   3       23.44       18.44      1.77 o 
   6  -4   3        0.53       -1.50      1.50 o 
   7  -4   3       51.59       37.67      4.90 o 
   8  -4   3        0.19        1.27      3.30 o 
   9  -4   3        0.03       -2.34      3.37 o 
  10  -4   3       14.46       13.98      6.72 o 
 -10  -3   3        0.13       -0.34      5.49 o 
  -9  -3   3        7.91        4.99      3.86 o 
  -8  -3   3      103.44       99.07      6.41 o 
  -7  -3   3       51.80       42.61      3.47 o 
  -6  -3   3       24.86       24.29      2.36 o 
  -5  -3   3        1.14        1.71      1.47 o 
  -4  -3   3      310.53      362.98      6.39 o 
  -3  -3   3       75.24       93.32      2.68 o 
  -2  -3   3       78.38       81.25      1.92 o 
  -1  -3   3       19.92       17.30      1.01 o 
   0  -3   3       25.25       21.23      1.11 o 
   1  -3   3      291.21      303.04      5.02 o 
   2  -3   3       15.54       16.50      1.25 o 
   3  -3   3      538.46      529.83      8.37 o 
   4  -3   3        7.25        4.78      0.92 o 
   5  -3   3       91.23       87.72      2.75 o 
   6  -3   3       31.78       24.60      1.83 o 
   7  -3   3        0.22        1.12      2.34 o 
   8  -3   3       11.89       10.31      3.18 o 
   9  -3   3       42.44       32.49      7.43 o 
  11  -3   3       24.94       18.34      5.39 o 
 -10  -2   3        6.03        6.42      6.92 o 
  -9  -2   3        2.29       -2.18      3.51 o 
  -8  -2   3        4.22        1.21      3.23 o 
  -7  -2   3        1.97        5.17      2.58 o 
  -6  -2   3       26.71       34.38      2.49 o 
  -5  -2   3       13.14       16.20      1.80 o 
  -4  -2   3        7.47        8.89      1.42 o 
  -3  -2   3      225.91      267.87      4.42 o 
  -2  -2   3      863.32      840.36     11.15 o 
  -1  -2   3       35.41       39.07      1.19 o 
   0  -2   3     3162.52     3075.42     38.80 o 
   1  -2   3     1293.80     1264.14     17.42 o 
   2  -2   3      130.46      140.73      2.83 o 
   3  -2   3        2.90        2.96      0.72 o 
   4  -2   3       10.70        7.00      0.99 o 
   5  -2   3        1.72       -0.94      0.94 o 
   6  -2   3       57.88       59.32      2.22 o 
   7  -2   3        9.49        8.86      1.70 o 
   8  -2   3       15.31       19.34      3.30 o 
   9  -2   3       10.99       10.10      3.43 o 
  10  -2   3        0.00       -3.21      3.68 o 
  11  -2   3       10.39        7.55      5.07 o 
 -10  -1   3        0.26       -6.09      6.09 o 
  -9  -1   3       87.17       88.83      7.28 o 
  -8  -1   3        7.96        8.50      2.76 o 
  -7  -1   3      206.77      227.80      6.59 o 
  -6  -1   3        1.89       -0.12      1.63 o 
  -5  -1   3        7.41        5.59      1.19 o 
  -4  -1   3       77.12       93.18      2.78 o 
  -3  -1   3      939.57      893.42     13.59 o 
  -2  -1   3      118.84      119.72      2.30 o 
  -1  -1   3      380.06      391.68      4.88 o 
   0  -1   3     1189.36     1135.64     14.88 o 
   1  -1   3     1560.80     1579.73     19.22 o 
   2  -1   3       41.60       36.62      0.97 o 
   3  -1   3       66.34       58.50      1.75 o 
   4  -1   3        5.50        3.53      0.83 o 
   5  -1   3        0.42       -0.87      0.87 o 
   6  -1   3      179.54      187.20      4.10 o 
   7  -1   3        1.62        0.56      1.48 o 
   8  -1   3       54.89       56.57      3.88 o 
   9  -1   3       40.16       25.64      4.18 o 
  10  -1   3        7.18        7.04      4.05 o 
  11  -1   3       10.56        2.20      5.93 o 
 -10   0   3        0.37       -0.77      6.39 o 
  -9   0   3       41.57       29.06      6.74 o 
  -8   0   3       67.37       62.82      4.97 o 
  -7   0   3      356.75      356.87      8.78 o 
  -6   0   3      304.68      281.39      6.21 o 
  -5   0   3        4.40        1.87      1.13 o 
  -4   0   3        7.71        7.70      1.05 o 
  -3   0   3      798.50      784.22     11.33 o 
  -2   0   3      508.73      488.10      7.86 o 
  -1   0   3        0.54        1.77      0.49 o 
   0   0   3       26.80       24.62      0.71 o 
   1   0   3      140.93      153.43      2.24 o 
   2   0   3     8328.37     8623.63    118.89 o 
   3   0   3        0.00        0.11      0.45 o 
   4   0   3      572.02      572.26     11.30 o 
   5   0   3      510.40      526.92      8.00 o 
   6   0   3       51.76       50.54      3.21 o 
   7   0   3        0.15        0.93      1.29 o 
   8   0   3       40.95       44.26      3.54 o 
   9   0   3      102.37      107.39      4.70 o 
  10   0   3       42.07       28.70      4.85 o 
  11   0   3        2.11        0.28      5.97 o 
  12   0   3        1.89       -5.60      7.93 o 
 -10   1   3       15.88       23.37      7.60 o 
  -9   1   3        5.97        2.18      3.91 o 
  -8   1   3        3.52        6.84      3.32 o 
  -7   1   3       79.23       69.23      4.21 o 
  -6   1   3      203.76      202.96      5.69 o 
  -5   1   3       65.14       67.47      2.33 o 
  -4   1   3       75.63       73.05      1.98 o 
  -3   1   3       65.11       64.35      1.71 o 
  -2   1   3       19.57       24.87      1.22 o 
  -1   1   3      802.80      730.56      9.37 o 
   0   1   3      833.80      822.43     10.66 o 
   1   1   3      930.90      947.71     12.45 o 
   2   1   3    14753.68    15771.75    195.95 o 
   3   1   3     2764.27     2762.56     33.39 o 
   4   1   3       10.29       18.90      1.37 o 
   5   1   3      326.79      357.87      6.14 o 
   6   1   3       81.87       78.15      2.64 o 
   7   1   3       16.88       14.96      1.64 o 
   8   1   3      175.25      185.03      6.29 o 
   9   1   3        3.85       -2.75      2.75 o 
  10   1   3       59.57       57.29      8.22 o 
  11   1   3       22.91       19.27     11.08 o 
  12   1   3        0.56       -6.57      6.62 o 
 -10   2   3       21.20       14.20      7.07 o 
  -9   2   3       37.91       31.91      4.81 o 
  -8   2   3        0.33       -2.71      3.11 o 
  -7   2   3       27.22       21.10      3.64 o 
  -6   2   3       11.65       10.28      2.78 o 
  -5   2   3       18.31       18.23      1.62 o 
  -4   2   3      393.77      416.46      7.13 o 
  -3   2   3       14.43       10.11      1.31 o 
  -2   2   3       42.74       39.52      1.46 o 
  -1   2   3      161.83      148.99      2.62 o 
   0   2   3      103.38       97.23      1.83 o 
   1   2   3     1305.50     1302.32     16.07 o 
   2   2   3     2926.15     3018.65     38.08 o 
   3   2   3     3844.57     3923.55     53.25 o 
   4   2   3      908.73      972.31     13.87 o 
   5   2   3       57.03       64.47      1.85 o 
   6   2   3       97.58       93.02      2.75 o 
   7   2   3       68.14       72.11      2.84 o 
   8   2   3      161.42      178.03      5.61 o 
   9   2   3      186.32      222.55      6.60 o 
  10   2   3       27.12       28.77      4.65 o 
  11   2   3        7.07        1.04      5.43 o 
  12   2   3        4.45        7.34      6.82 o 
  -9   3   3       18.83       10.58      4.28 o 
  -8   3   3       11.82        3.02      3.49 o 
  -7   3   3        1.68       -0.40      3.32 o 
  -6   3   3        7.04        3.73      2.63 o 
  -5   3   3       10.98       13.12      1.49 o 
  -4   3   3       48.16       51.07      1.94 o 
  -3   3   3        7.49        5.84      0.93 o 
  -2   3   3       23.94       31.50      1.34 o 
  -1   3   3        2.81        1.82      1.10 o 
   0   3   3        6.10        2.91      0.98 o 
   1   3   3       58.40       64.68      1.58 o 
   2   3   3      788.93      810.79     12.59 o 
   3   3   3        8.92       14.28      0.97 o 
   4   3   3     1505.82     1689.56     22.47 o 
   5   3   3        7.66        6.63      1.54 o 
   6   3   3        0.48        0.17      1.22 o 
   7   3   3       20.28       21.14      2.18 o 
   8   3   3        3.06        5.38      2.08 o 
   9   3   3       21.35       25.54      4.73 o 
  10   3   3       36.24       53.08      5.52 o 
  11   3   3       86.20      118.52      7.90 o 
  12   3   3       19.10       21.39      6.84 o 
  -9   4   3        0.86        0.74      6.48 o 
  -8   4   3        3.89        3.23      4.14 o 
  -7   4   3        0.00       -2.84      2.84 o 
  -6   4   3       15.51        7.64      2.88 o 
  -5   4   3       49.61       57.15      2.58 o 
  -4   4   3       26.09       29.00      1.78 o 
  -3   4   3       20.25       21.19      1.53 o 
  -2   4   3       42.09       37.00      3.11 o 
  -1   4   3      116.86      120.39      8.15 o 
   0   4   3       61.99       67.90      5.52 o 
   1   4   3       44.64       43.92      2.17 o 
   2   4   3        0.61        0.33      0.85 o 
   3   4   3       85.36      110.24      2.49 o 
   4   4   3      606.35      691.40     10.15 o 
   5   4   3      474.03      491.08      7.66 o 
   6   4   3       14.92       12.85      1.58 o 
   7   4   3      685.78      718.79     18.11 o 
   8   4   3      282.57      299.22     14.36 o 
   9   4   3       23.39       28.45      3.80 o 
  10   4   3       53.37       65.14      5.40 o 
  11   4   3       17.19       29.19      4.97 o 
  12   4   3        0.33       -0.15      4.52 o 
  -8   5   3       10.22        8.55      4.17 o 
  -7   5   3        0.79       -2.74      3.34 o 
  -6   5   3       15.41       10.18      3.37 o 
  -5   5   3      161.70      133.11      4.75 o 
  -4   5   3       33.31       38.48      3.34 o 
  -3   5   3       88.84       88.47      7.37 o 
  -2   5   3        7.27        1.05      5.03 o 
  -1   5   3        3.64       -0.83      4.44 o 
   0   5   3       54.15       52.62      5.37 o 
   1   5   3       98.39      113.90      8.28 o 
   2   5   3      856.62      841.90     19.59 o 
   3   5   3      364.31      393.52      6.63 o 
   4   5   3      196.38      205.56      4.76 o 
   5   5   3       24.20       33.38      1.66 o 
   6   5   3      191.83      193.80      4.61 o 
   7   5   3       30.30       31.79      3.53 o 
   8   5   3        0.17       -2.45      2.45 o 
   9   5   3        0.25        1.61      4.05 o 
  10   5   3       34.17       55.39      6.20 o 
  11   5   3        4.00        5.03      4.13 o 
  12   5   3        2.57        1.49      4.83 o 
  -8   6   3        0.74       -4.34      7.67 o 
  -7   6   3        0.50       -5.17      5.17 o 
  -6   6   3       11.08        5.43      3.85 o 
  -5   6   3       32.39       26.59      2.55 o 
  -4   6   3        0.04        0.83      4.24 o 
  -2   6   3       61.05       70.94      7.56 o 
  -1   6   3      179.47      197.47     12.79 o 
   0   6   3        0.93       -2.36      4.07 o 
   1   6   3      213.23      201.44     12.59 o 
   2   6   3       90.11       99.02      4.11 o 
   3   6   3     1797.34     1845.98     48.66 o 
   4   6   3      199.61      205.90      6.48 o 
   5   6   3      134.88      134.63      3.37 o 
   6   6   3       62.31       61.74      2.58 o 
   7   6   3       94.03       92.20      4.47 o 
   8   6   3       21.12       26.57      3.26 o 
   9   6   3        0.27       -3.09      3.09 o 
  10   6   3        2.97        1.91      3.39 o 
  11   6   3        8.76       15.59      4.40 o 
  12   6   3        0.57       -5.12      5.12 o 
  -7   7   3        0.42       -1.75      4.56 o 
  -6   7   3       11.92       11.97      3.30 o 
  -3   7   3       19.76       22.53      9.62 o 
  -2   7   3        0.02       -6.09      6.09 o 
  -1   7   3      210.92      224.02     14.86 o 
   0   7   3       44.95       54.10      9.18 o 
   1   7   3      206.34      213.06     13.75 o 
   2   7   3      458.57      484.96     26.16 o 
   3   7   3       45.04       44.90      2.82 o 
   4   7   3       37.35       45.16      2.37 o 
   5   7   3       20.17       20.26      2.63 o 
   6   7   3      119.89      113.04      4.08 o 
   7   7   3       42.99       36.10      3.87 o 
   8   7   3        6.07       -2.56      2.56 o 
   9   7   3        3.87        2.89      2.97 o 
  10   7   3        6.12       -4.42      4.42 o 
  11   7   3        2.74       -0.48      5.33 o 
  -2   8   3       40.68       46.19     11.41 o 
  -1   8   3      104.24      120.50     10.92 o 
   0   8   3      295.70      317.03     19.51 o 
   1   8   3      211.39      224.81     14.87 o 
   2   8   3      483.55      532.18     28.56 o 
   3   8   3       57.61       63.22      4.88 o 
   4   8   3      195.44      197.02      6.27 o 
   5   8   3       76.96       73.33      3.94 o 
   6   8   3      119.06      108.77     10.19 o 
   7   8   3       18.28       12.30      3.43 o 
   8   8   3        9.26        7.23      3.44 o 
   9   8   3        0.59        0.93      3.96 o 
  10   8   3        7.38       15.10      6.77 o 
  11   8   3        0.65        4.85      5.71 o 
  -2   9   3        0.68       -7.73      8.93 o 
  -1   9   3        6.51       -0.05      8.91 o 
   0   9   3      205.79      217.31     15.75 o 
   1   9   3      246.06      252.93     16.91 o 
   2   9   3       48.38       83.82     12.29 o 
   3   9   3      169.00      187.13     14.02 o 
   4   9   3       25.95       19.65      2.39 o 
   5   9   3       43.22       49.95      3.84 o 
   6   9   3       20.95       15.67      3.22 o 
   7   9   3      114.17      129.64      6.86 o 
   8   9   3      111.76      110.80      6.16 o 
   9   9   3       35.68       39.04      4.73 o 
  10   9   3       13.22       15.20      7.98 o 
  11   9   3        1.06        1.03      8.66 o 
  -2  10   3        0.47       -8.84      9.68 o 
  -1  10   3        2.98       -4.27      8.77 o 
   0  10   3        2.18       -0.89      9.10 o 
   1  10   3       23.49       31.70     10.56 o 
   2  10   3       15.78       18.52      8.00 o 
   3  10   3        4.96        2.17      7.11 o 
   4  10   3        0.00       -1.92      1.92 o 
   5  10   3        0.04       -2.66      2.66 o 
   6  10   3        4.12       -2.77      2.77 o 
   7  10   3       40.96       28.24      8.91 o 
   8  10   3       96.36      109.32     10.04 o 
   9  10   3       86.09      115.91     16.42 o 
  10  10   3        4.35        4.28      5.93 o 
  -2  11   3        0.00      -10.30     10.30 o 
  -1  11   3        0.05       12.64     10.70 o 
   0  11   3        2.21       -5.00      9.17 o 
   1  11   3       30.23       33.65     11.87 o 
   2  11   3       26.02       30.19     10.66 o 
   3  11   3        3.47        0.08      7.83 o 
   4  11   3       32.49       33.75      7.89 o 
   5  11   3       65.84       65.33      4.58 o 
   6  11   3       14.41        6.13      4.10 o 
   7  11   3        4.16       -0.64      3.17 o 
   8  11   3        1.42       -2.70      5.49 o 
   9  11   3        1.07        0.04      4.09 o 
  -2  12   3        4.35       -8.43     12.38 o 
  -1  12   3        1.77       -3.95     11.52 o 
   0  12   3        6.66       12.14     12.17 o 
   1  12   3        7.82        2.34     10.72 o 
   2  12   3       10.60       12.34     10.67 o 
   3  12   3        3.94        8.82      9.65 o 
   4  12   3        0.01       -0.20      7.82 o 
   5  12   3        0.01       -4.84      5.27 o 
   6  12   3        0.00       -3.24      3.24 o 
   7  12   3        3.15       -0.08      3.81 o 
   8  12   3        0.01       -3.65      3.75 o 
   1  13   3       18.44       34.68     14.29 o 
   2  13   3        0.27       -8.85     10.28 o 
   3  13   3        0.33       -7.73      9.91 o 
   4  13   3        6.98        1.23     10.21 o 
   5  13   3        4.57       -6.36      6.61 o 
   6  13   3        0.00       -2.15      3.80 o 
  -5 -12   4        6.34        2.19      5.81 o 
  -4 -12   4       30.05       43.33      5.68 o 
  -3 -12   4        0.96        3.88      4.16 o 
  -2 -12   4        5.01       -0.21      3.53 o 
  -1 -12   4        0.89       -7.89      7.89 o 
   0 -12   4        1.24       -8.20      8.20 o 
  -7 -11   4        1.14       -8.11      8.11 o 
  -6 -11   4        1.22        2.81      4.59 o 
  -5 -11   4        3.56        0.94      3.79 o 
  -4 -11   4       31.34       32.31      4.92 o 
  -3 -11   4        3.39        4.45      3.78 o 
  -2 -11   4       25.29       21.09      4.24 o 
  -1 -11   4        2.37       -4.69      8.03 o 
   0 -11   4        0.41       -1.08      8.85 o 
  -8 -10   4       30.57       18.98      8.17 o 
  -7 -10   4        0.00       -3.34      4.70 o 
  -6 -10   4       23.69       14.20      8.76 o 
  -5 -10   4       56.92       61.14      7.48 o 
  -4 -10   4       11.05       11.62      3.42 o 
  -3 -10   4        5.87        2.53      2.88 o 
  -2 -10   4       11.85       15.00      3.55 o 
  -1 -10   4       14.51       12.04      3.36 o 
   0 -10   4       49.04       52.05     11.46 o 
   1 -10   4        2.78       -3.82      8.67 o 
  -8  -9   4        8.62       10.45      7.27 o 
  -7  -9   4        3.91       -2.12      4.26 o 
  -6  -9   4        1.33        1.85      3.47 o 
  -5  -9   4      133.24      132.53     12.86 o 
  -4  -9   4       98.32       92.78      6.92 o 
  -3  -9   4      100.76      105.15      7.60 o 
  -2  -9   4       17.82       17.57      2.65 o 
  -1  -9   4       49.37       46.39      4.70 o 
   0  -9   4       21.11       13.44      4.86 o 
   1  -9   4       24.11       26.95      9.56 o 
   7  -9   4        0.06        0.72      4.12 o 
  -9  -8   4        2.42       -6.74      6.74 o 
  -8  -8   4        0.28        0.56      5.66 o 
  -7  -8   4       31.10       24.81      9.16 o 
  -6  -8   4       40.72       41.27      4.95 o 
  -5  -8   4        1.20        1.40      2.94 o 
  -4  -8   4        2.16        4.01      2.66 o 
  -3  -8   4       88.36       88.36      3.91 o 
  -2  -8   4        3.04        1.02      1.76 o 
  -1  -8   4       14.88       14.08      1.79 o 
   0  -8   4       61.33       51.07     15.08 o 
   1  -8   4      296.90      311.23     18.98 o 
   6  -8   4       13.56       10.01      4.10 o 
   7  -8   4        0.64        2.06      3.51 o 
  -9  -7   4        1.09        8.17      6.60 o 
  -8  -7   4        0.02       -2.19      4.79 o 
  -7  -7   4        8.81        9.73      4.67 o 
  -6  -7   4      282.91      289.11      7.10 o 
  -5  -7   4      203.00      199.69      5.97 o 
  -4  -7   4       66.51       57.20      4.83 o 
  -3  -7   4      140.25      126.58      3.67 o 
  -2  -7   4       15.44       13.09      1.59 o 
  -1  -7   4        2.03        0.44      1.08 o 
   0  -7   4      148.55      146.65      3.80 o 
   1  -7   4        8.84       32.37      7.59 o 
   4  -7   4        0.00       -4.72      4.72 o 
   6  -7   4       12.95       12.71      3.33 o 
   7  -7   4        0.07        2.02      3.33 o 
   8  -7   4        5.00        7.77     12.88 o 
 -10  -6   4        1.07        2.75      6.45 o 
  -9  -6   4        4.63        7.29      4.78 o 
  -8  -6   4        2.43        2.56      3.79 o 
  -7  -6   4        7.32        7.80      3.39 o 
  -6  -6   4       68.13       73.58      6.68 o 
  -5  -6   4       62.46       55.09      3.64 o 
  -4  -6   4       18.22       15.02      2.21 o 
  -3  -6   4       25.59       19.50      1.78 o 
  -2  -6   4        1.54        0.98      1.14 o 
  -1  -6   4        9.32        7.24      1.13 o 
   0  -6   4      109.71      111.15      2.62 o 
   1  -6   4       20.28       23.89      3.41 o 
   2  -6   4       23.05       24.10      2.55 o 
   3  -6   4        1.82       -0.82      4.06 o 
   4  -6   4       43.41       36.86      9.98 o 
   5  -6   4       55.81       65.08      4.53 o 
   6  -6   4       60.08       63.03      5.96 o 
   7  -6   4       35.73       40.11      7.51 o 
   8  -6   4        5.43        6.28      4.40 o 
   9  -6   4        0.05        4.37      4.10 o 
 -10  -5   4        5.47        8.00      5.48 o 
  -9  -5   4        9.31       10.75      4.80 o 
  -8  -5   4       86.76       88.94      5.96 o 
  -7  -5   4      378.23      359.73     11.65 o 
  -6  -5   4      418.34      417.34      9.02 o 
  -5  -5   4       31.82       32.72      3.57 o 
  -4  -5   4       27.22       23.67      1.84 o 
  -3  -5   4        9.69       10.50      1.25 o 
  -2  -5   4       16.28       15.94      1.40 o 
  -1  -5   4        0.27       -0.80      0.80 o 
   0  -5   4        0.80       -0.83      0.83 o 
   1  -5   4        2.13       -0.07      1.01 o 
   2  -5   4      168.99      174.64      5.79 o 
   3  -5   4       33.56       37.76      2.35 o 
   4  -5   4       57.44       52.79      2.26 o 
   5  -5   4        4.02        0.54      1.76 o 
   6  -5   4       75.22       87.79     11.04 o 
   7  -5   4       46.01       35.49     11.27 o 
   8  -5   4       23.93       15.85      4.45 o 
   9  -5   4        0.30        3.36      3.56 o 
  10  -5   4        0.00        3.77     10.94 o 
 -10  -4   4        7.38        7.30      5.18 o 
  -9  -4   4        2.95        1.21      4.20 o 
  -8  -4   4        0.02        0.06      3.55 o 
  -7  -4   4        6.72       12.56      3.75 o 
  -6  -4   4      163.51      156.96      5.26 o 
  -5  -4   4       44.40       38.49      2.88 o 
  -4  -4   4       14.99       18.05      1.68 o 
  -3  -4   4       10.36       16.73      1.69 o 
  -2  -4   4      100.83      105.62      2.42 o 
  -1  -4   4      426.04      422.55      5.79 o 
   0  -4   4      129.72      138.79      2.88 o 
   1  -4   4       37.52       45.76      1.51 o 
   2  -4   4      142.87      167.62      3.39 o 
   3  -4   4        1.04        1.47      1.19 o 
   4  -4   4       23.73       20.01      2.07 o 
   5  -4   4       86.93       82.36      2.52 o 
   6  -4   4      229.82      238.96      5.57 o 
   7  -4   4       79.38       93.14      9.70 o 
   8  -4   4       62.61       80.35      6.16 o 
   9  -4   4        1.02        2.03      3.55 o 
  10  -4   4        1.60        0.52      4.07 o 
 -10  -3   4       17.30       28.54      6.91 o 
  -9  -3   4        8.17        7.48      4.41 o 
  -8  -3   4       65.34       60.45      5.27 o 
  -7  -3   4       12.64       19.41      3.83 o 
  -6  -3   4        9.38       13.00      2.21 o 
  -5  -3   4       64.83       56.96      2.79 o 
  -4  -3   4       12.78       11.60      1.62 o 
  -3  -3   4       38.52       47.36      2.37 o 
  -2  -3   4      284.68      278.87      4.68 o 
  -1  -3   4       51.32       52.40      1.56 o 
   0  -3   4       16.91       15.29      1.08 o 
   1  -3   4      730.02      753.54     10.71 o 
   2  -3   4      216.97      214.44      4.13 o 
   3  -3   4        0.07        0.60      0.76 o 
   4  -3   4      100.02       98.67      2.53 o 
   5  -3   4       20.15       18.38      1.81 o 
   6  -3   4       78.79       80.81      2.72 o 
   7  -3   4       82.51       90.00      4.48 o 
   8  -3   4       11.10        8.88      3.14 o 
   9  -3   4        5.68        2.82      5.81 o 
  10  -3   4       20.23       20.49      8.99 o 
  11  -3   4        0.00        2.59      4.63 o 
 -10  -2   4        7.79        7.17      7.09 o 
  -9  -2   4       23.41       26.83      6.06 o 
  -8  -2   4      133.37      140.68      6.56 o 
  -7  -2   4      225.52      232.91      6.82 o 
  -6  -2   4       17.10       11.95      2.16 o 
  -5  -2   4       67.47       68.82      2.88 o 
  -4  -2   4        7.40        7.63      1.51 o 
  -3  -2   4       89.54       95.17      2.52 o 
  -2  -2   4      684.95      737.17     10.52 o 
  -1  -2   4      406.40      379.95      6.80 o 
   0  -2   4      585.12      600.72      8.71 o 
   1  -2   4     1003.94      960.76     13.46 o 
   2  -2   4      624.72      615.93      8.85 o 
   3  -2   4      326.44      311.04      4.82 o 
   4  -2   4       55.86       53.51      1.76 o 
   5  -2   4      129.18      132.48      3.04 o 
   6  -2   4      134.40      122.97      3.11 o 
   7  -2   4        1.10       -1.29      1.45 o 
   8  -2   4        4.01        0.14      2.71 o 
   9  -2   4       30.29       31.54      4.13 o 
  10  -2   4       17.04       12.50      4.70 o 
  11  -2   4        1.07       -2.97      4.44 o 
 -10  -1   4        5.28       -1.11      8.03 o 
  -9  -1   4       11.62       10.14      8.97 o 
  -8  -1   4       38.44       41.47      4.72 o 
  -7  -1   4       75.31       77.44      4.16 o 
  -6  -1   4       51.36       59.80      3.71 o 
  -5  -1   4       44.01       46.54      2.19 o 
  -4  -1   4       42.25       49.81      2.28 o 
  -3  -1   4      929.45      960.64     14.71 o 
  -2  -1   4     1127.07     1188.46     16.41 o 
  -1  -1   4      576.80      599.49      8.56 o 
   0  -1   4      960.63      931.32     12.17 o 
   1  -1   4      298.96      315.13      4.82 o 
   2  -1   4       49.36       48.24      1.21 o 
   3  -1   4      119.59      108.01      2.17 o 
   4  -1   4       25.61       22.53      1.20 o 
   5  -1   4      555.89      589.57      8.85 o 
   6  -1   4        6.79        5.03      1.25 o 
   7  -1   4      156.99      160.92      4.17 o 
   8  -1   4        4.08        2.46      2.18 o 
   9  -1   4       96.52      102.28      7.36 o 
  10  -1   4        2.13        0.07      3.85 o 
  11  -1   4        2.87       -6.45      6.45 o 
 -10   0   4        3.00       -6.63      6.63 o 
  -9   0   4       52.86       57.08      8.24 o 
  -8   0   4       37.14       43.27      4.86 o 
  -7   0   4       25.61       32.01      3.34 o 
  -6   0   4        0.17       -2.06      2.27 o 
  -5   0   4       41.84       54.22      2.33 o 
  -4   0   4       38.64       51.13      2.03 o 
  -3   0   4      180.02      191.36      3.52 o 
  -2   0   4      101.99      104.10      2.46 o 
  -1   0   4      622.51      635.00      9.18 o 
   0   0   4      437.78      436.51      5.63 o 
   1   0   4        0.66       -0.46      0.46 o 
   2   0   4       43.94       35.32      1.21 o 
   3   0   4      851.43      852.37     15.25 o 
   4   0   4       94.58      104.14      2.49 o 
   5   0   4      105.02      130.04      2.94 o 
   6   0   4      487.42      519.79     10.04 o 
   7   0   4      157.01      157.37      3.70 o 
   8   0   4        3.72        1.24      2.32 o 
   9   0   4        2.06       -1.87      2.65 o 
  10   0   4       23.02       17.18      4.47 o 
  11   0   4        9.71        1.73      5.74 o 
  12   0   4        5.14      -12.32     13.14 o 
 -10   1   4        2.46        2.17      7.71 o 
  -9   1   4       64.21       88.90      9.65 o 
  -8   1   4       74.39       81.25      6.40 o 
  -7   1   4        0.22       -2.83      2.83 o 
  -6   1   4       32.06       27.69      3.04 o 
  -5   1   4        5.11        4.33      1.39 o 
  -4   1   4       52.47       48.14      1.74 o 
  -3   1   4      250.28      239.53      4.11 o 
  -2   1   4      459.15      483.35      7.24 o 
  -1   1   4      131.78      122.89      2.31 o 
   0   1   4       35.72       41.75      1.09 o 
   1   1   4       34.28       34.16      1.10 o 
   2   1   4        4.03        4.15      0.69 o 
   3   1   4      218.40      207.30      3.45 o 
   4   1   4      898.29     1018.92     14.16 o 
   5   1   4      956.17      991.73     15.19 o 
   6   1   4       11.14        8.38      1.75 o 
   7   1   4       17.65       19.91      2.28 o 
   8   1   4      241.40      260.04      7.02 o 
   9   1   4        2.78       -2.65      2.65 o 
  10   1   4        2.57       -4.09      4.09 o 
  11   1   4        2.58       -2.69      5.84 o 
  12   1   4        6.10        3.52     13.38 o 
  -9   2   4        9.65       12.86      4.52 o 
  -8   2   4        0.20       -3.16      3.16 o 
  -7   2   4        1.99       -2.90      2.90 o 
  -6   2   4       29.84       30.34      3.75 o 
  -5   2   4        0.91       -1.33      1.33 o 
  -4   2   4       72.16       75.70      2.35 o 
  -3   2   4        3.15        5.07      1.01 o 
  -2   2   4        5.53        5.14      0.94 o 
  -1   2   4       33.39       40.75      1.11 o 
   0   2   4      121.87      123.30      2.02 o 
   1   2   4       10.17       10.67      0.85 o 
   2   2   4      511.01      457.07      6.72 o 
   3   2   4       35.48       26.84      1.28 o 
   4   2   4     3468.58     3811.57     50.89 o 
   5   2   4      485.14      531.76      8.68 o 
   6   2   4        0.12       -1.08      1.38 o 
   7   2   4       14.53       14.44      2.07 o 
   8   2   4       55.11       62.67      7.21 o 
   9   2   4      117.67      136.74      8.49 o 
  10   2   4        1.05       -3.32      3.32 o 
  11   2   4       34.06       39.82      6.60 o 
  12   2   4        6.28       -4.52      6.44 o 
  -9   3   4        6.54        3.43      4.36 o 
  -8   3   4        0.63       -3.42      3.42 o 
  -7   3   4       22.72       17.64      4.80 o 
  -6   3   4       50.79       50.68      4.30 o 
  -5   3   4       43.32       37.43      2.69 o 
  -4   3   4       29.52       29.55      1.85 o 
  -3   3   4        2.59        2.46      0.97 o 
  -2   3   4      198.80      220.30      3.81 o 
  -1   3   4      570.58      538.70      8.52 o 
   0   3   4        1.28        1.10      0.63 o 
   1   3   4       91.40       89.42      1.97 o 
   2   3   4       82.95       88.25      1.78 o 
   3   3   4     2690.60     3000.11     40.95 o 
   4   3   4      360.79      399.20      6.32 o 
   5   3   4      163.08      189.78      4.28 o 
   6   3   4       45.24       52.09      2.41 o 
   7   3   4       90.35       89.69      3.30 o 
   8   3   4       46.26       50.96      5.17 o 
   9   3   4       14.19       20.66      3.85 o 
  10   3   4        0.80       -2.86      3.29 o 
  11   3   4        6.88        8.41      4.46 o 
  12   3   4        9.88        8.58      8.61 o 
  -8   4   4        0.78       -3.76      3.76 o 
  -7   4   4        4.33       -3.26      3.26 o 
  -6   4   4        0.00       -2.14      2.64 o 
  -5   4   4       22.86       26.39      2.38 o 
  -4   4   4       19.97       30.95      2.99 o 
  -3   4   4       63.76       57.13      1.99 o 
  -2   4   4       38.54       38.66      3.52 o 
  -1   4   4      490.49      519.75     12.18 o 
   0   4   4        9.88       12.36      1.46 o 
   1   4   4        7.28        4.70      0.82 o 
   2   4   4      307.10      313.43      5.75 o 
   3   4   4     1100.15     1265.71     16.93 o 
   4   4   4     3039.98     3314.57     45.27 o 
   5   4   4       70.62       63.23      2.05 o 
   6   4   4        5.95        3.14      1.78 o 
   7   4   4       97.21       96.94      4.03 o 
   8   4   4      312.23      337.72     16.34 o 
   9   4   4       26.38       26.81      4.22 o 
  10   4   4        3.31        0.52      3.63 o 
  11   4   4       13.37       18.11      4.58 o 
  12   4   4       15.12       10.97      5.15 o 
  -8   5   4        3.95        6.40      4.40 o 
  -7   5   4       27.18       11.56      4.08 o 
  -6   5   4        6.93        4.04      3.23 o 
  -5   5   4       34.62       30.18      2.65 o 
  -4   5   4       56.95       46.21      2.78 o 
  -3   5   4      108.11      107.17      4.11 o 
  -2   5   4       29.40       32.04      3.02 o 
  -1   5   4      218.71      212.87      8.62 o 
   0   5   4      330.83      311.09     16.95 o 
   1   5   4       85.65       88.14      3.64 o 
   2   5   4       24.88       32.65      3.32 o 
   3   5   4       33.92       39.03      2.78 o 
   4   5   4       88.02      100.47      2.49 o 
   5   5   4        9.01        8.16      1.19 o 
   6   5   4       12.86       10.36      1.52 o 
   7   5   4       77.13       75.28      4.00 o 
   8   5   4        5.21        4.40      2.89 o 
   9   5   4        3.09        1.14      3.46 o 
  10   5   4       10.06        8.13      4.51 o 
  11   5   4        1.12       -2.46      3.83 o 
  12   5   4        0.41       -4.27      4.27 o 
  -7   6   4        0.12       -3.57      3.57 o 
  -6   6   4        0.05       -2.77      6.04 o 
  -5   6   4        0.53       -1.78      2.65 o 
  -4   6   4       12.90        8.22      2.53 o 
  -2   6   4       10.31       19.46      7.36 o 
  -1   6   4       12.82       18.89      6.82 o 
   0   6   4        8.07        3.95      5.38 o 
   1   6   4      164.94      158.17     10.71 o 
   2   6   4       77.00       73.36      3.77 o 
   3   6   4      349.24      341.28      6.75 o 
   4   6   4      189.61      192.39      3.79 o 
   5   6   4       38.50       44.82      2.33 o 
   6   6   4       74.92       79.18      2.68 o 
   7   6   4       51.01       50.54      5.06 o 
   8   6   4       11.76        8.54      2.87 o 
   9   6   4        5.65        3.40      2.59 o 
  10   6   4        5.41        5.59      3.69 o 
  11   6   4        0.78        2.83      4.08 o 
  12   6   4        6.06        8.72      6.22 o 
  -7   7   4        0.02       -1.02      4.12 o 
  -6   7   4        0.02       -2.18      3.01 o 
  -2   7   4       11.50        7.03      7.31 o 
  -1   7   4       11.93       14.48      7.73 o 
   0   7   4       40.72       66.96     10.05 o 
   1   7   4       31.29       62.47      9.42 o 
   2   7   4       51.36       65.08      7.46 o 
   3   7   4      815.72      824.34     26.08 o 
   4   7   4       88.00       88.21      2.58 o 
   5   7   4      134.56      127.04      4.58 o 
   6   7   4        0.50       -1.57      1.57 o 
   7   7   4       19.87        7.72      2.79 o 
   8   7   4       20.46       22.13      3.11 o 
   9   7   4        0.21        1.26      2.96 o 
  10   7   4        0.22       -3.36      3.85 o 
  11   7   4        2.23        3.95      6.31 o 
  -6   8   4        0.02       -2.64      3.08 o 
  -2   8   4        4.20        0.29      8.68 o 
  -1   8   4        0.19       -6.75      6.75 o 
   0   8   4       21.91       32.74      8.87 o 
   1   8   4       48.26       58.20      7.46 o 
   2   8   4      110.54      120.25     10.40 o 
   3   8   4        3.06        5.61      4.00 o 
   4   8   4       28.34       30.42      2.63 o 
   5   8   4       14.22       11.36      2.42 o 
   6   8   4       20.63       13.71      4.65 o 
   7   8   4        7.52        3.72      3.08 o 
   8   8   4        4.29       -0.95      3.12 o 
   9   8   4       12.41       13.43      4.39 o 
  10   8   4        0.00        0.36      4.99 o 
  11   8   4       31.70       50.27     17.22 o 
  -2   9   4        6.30        6.89     10.12 o 
  -1   9   4        0.80       -8.17      8.17 o 
   0   9   4        3.38        4.70      8.94 o 
   1   9   4        0.04       14.94      7.99 o 
   2   9   4      166.40      176.80     13.44 o 
   3   9   4        0.01        5.30      7.59 o 
   4   9   4       11.65        7.49      2.28 o 
   5   9   4       21.98       16.58      3.76 o 
   6   9   4        2.90       -2.27      3.15 o 
   7   9   4       17.63        9.02      4.38 o 
   8   9   4        0.95       -3.27      3.27 o 
   9   9   4        1.29        3.48      3.43 o 
  10   9   4        0.33        4.52      4.89 o 
  11   9   4        8.99       19.54      6.29 o 
  -2  10   4        0.39       -7.76      9.79 o 
  -1  10   4        0.08       -8.16      8.16 o 
   0  10   4        0.05       -7.59      8.48 o 
   1  10   4        3.72        8.70      8.73 o 
   2  10   4        0.55        1.79      7.45 o 
   3  10   4       38.42       64.78     11.98 o 
   4  10   4        8.26        5.61      3.35 o 
   5  10   4        6.36        4.55      2.67 o 
   6  10   4        2.23       -3.55      3.55 o 
   7  10   4        4.51       -5.89      5.89 o 
   8  10   4        0.00       -3.37      3.37 o 
   9  10   4        9.49       16.32      5.23 o 
  10  10   4       39.10       42.24     11.07 o 
  -2  11   4        7.96       11.83     12.88 o 
  -1  11   4        5.25        1.60     10.13 o 
   0  11   4        0.35       -0.77     10.12 o 
   1  11   4       25.27       36.56     11.97 o 
   2  11   4        3.27        2.62      8.73 o 
   3  11   4        4.45       -0.77      7.68 o 
   4  11   4       38.60       56.89     12.52 o 
   5  11   4       27.97       40.07      4.93 o 
   6  11   4        1.05       -3.51      3.51 o 
   7  11   4        0.03       -1.24      3.35 o 
   8  11   4        2.28        2.62      3.22 o 
   9  11   4       16.35        9.95      3.94 o 
  -1  12   4        0.24       -2.56     11.18 o 
   0  12   4        0.01       -2.33     11.61 o 
   1  12   4        1.86       -6.54     10.35 o 
   2  12   4        8.54        6.12     10.59 o 
   3  12   4        0.72       -7.94      7.94 o 
   4  12   4        0.91       -7.85      7.85 o 
   5  12   4        3.81       -1.15      2.99 o 
   6  12   4        0.15       -1.25      3.17 o 
   7  12   4        0.40       -2.55      4.01 o 
   8  12   4        3.65        0.39      3.42 o 
   1  13   4        1.30        1.88     11.95 o 
   2  13   4        0.19       -1.90     11.26 o 
   3  13   4        4.38        4.87     11.29 o 
   4  13   4        1.53       -8.56      8.73 o 
   5  13   4        1.02       -3.08      3.08 o 
   6  13   4        5.45        1.19      3.99 o 
  -4 -12   5        0.09       -1.00      6.82 o 
  -3 -12   5       26.63       20.37      5.49 o 
  -2 -12   5       30.10       29.57      7.74 o 
  -1 -12   5        0.02       -4.25      4.89 o 
  -6 -11   5       19.12       10.42      5.95 o 
  -5 -11   5       29.22       17.73      7.31 o 
  -4 -11   5      138.57       95.86      9.04 o 
  -3 -11   5        2.59        3.17      4.04 o 
  -2 -11   5        0.00       -3.47      3.47 o 
  -1 -11   5        0.17       -0.63      4.48 o 
   0 -11   5        4.68        3.06      3.32 o 
  -7 -10   5        3.62        7.06      6.81 o 
  -6 -10   5       23.15       13.20      4.89 o 
  -5 -10   5       37.36       38.75      5.17 o 
  -4 -10   5        6.68        2.19      3.49 o 
  -3 -10   5        2.37       -2.84      2.84 o 
  -2 -10   5       14.59       16.37      4.45 o 
  -1 -10   5        9.11        7.83      3.39 o 
   0 -10   5        0.12       -1.04      5.18 o 
  -8  -9   5       17.97       16.01      7.56 o 
  -7  -9   5        0.45       -0.97      5.75 o 
  -6  -9   5        1.79        2.33      4.32 o 
  -5  -9   5      115.09      131.85     27.89 o 
  -4  -9   5       18.23       12.42      3.49 o 
  -3  -9   5       11.31        5.05      2.99 o 
  -2  -9   5        0.66       -2.55      2.55 o 
  -1  -9   5        0.39       -2.70      2.70 o 
   0  -9   5       20.71       17.82      2.45 o 
   1  -9   5       22.90       24.89      7.06 o 
   2  -9   5        4.31        6.35      6.20 o 
  -8  -8   5       14.39       23.04      7.43 o 
  -7  -8   5        1.63        2.19      5.75 o 
  -6  -8   5        0.20        0.44      3.95 o 
  -5  -8   5       57.51       47.39      6.87 o 
  -4  -8   5        3.69        1.39      2.89 o 
  -3  -8   5        1.49       -0.72      2.57 o 
  -2  -8   5        1.80       -2.77      3.09 o 
  -1  -8   5       58.57       58.96      3.69 o 
   0  -8   5        6.72        6.63      2.05 o 
   1  -8   5       23.99       18.09      3.35 o 
   2  -8   5       30.60       23.78      6.35 o 
   3  -8   5        0.22       -5.37      5.37 o 
   4  -8   5        0.38       -2.85      5.37 o 
   5  -8   5        4.97       10.82      5.98 o 
   6  -8   5        0.01       -0.22      3.45 o 
   7  -8   5       14.21        9.01      5.57 o 
  -9  -7   5        3.04        2.35      6.28 o 
  -8  -7   5        0.73        1.43      6.06 o 
  -7  -7   5       14.67        7.75      4.88 o 
  -6  -7   5       59.33       57.39      5.20 o 
  -5  -7   5       30.19       28.32      5.23 o 
  -4  -7   5      159.00      163.04      5.28 o 
  -3  -7   5      215.63      220.55      5.49 o 
  -2  -7   5      303.60      316.39      6.54 o 
  -1  -7   5       48.06       56.47      2.69 o 
   0  -7   5       22.77       24.28      3.31 o 
   1  -7   5       39.17       37.74      2.63 o 
   2  -7   5        3.57        4.19      1.81 o 
   3  -7   5       80.36       73.66      4.23 o 
   4  -7   5       11.83        9.73      2.37 o 
   5  -7   5        5.74        1.43      2.02 o 
   6  -7   5        1.61        1.30      3.22 o 
   7  -7   5        0.71       -0.92      3.55 o 
   8  -7   5        2.53       -3.34      3.81 o 
  -9  -6   5       42.55       44.71      7.86 o 
  -8  -6   5        6.72        9.41      4.72 o 
  -7  -6   5       16.22       24.66      4.42 o 
  -6  -6   5       97.33       98.10      4.57 o 
  -5  -6   5       32.28       33.54      3.27 o 
  -4  -6   5        9.80        3.11      2.55 o 
  -3  -6   5      453.81      444.18      8.76 o 
  -2  -6   5      240.75      233.80      4.58 o 
  -1  -6   5        2.11        1.32      1.00 o 
   0  -6   5        1.22       -1.06      1.06 o 
   1  -6   5       97.41       97.93      2.69 o 
   2  -6   5       49.23       57.23      2.24 o 
   3  -6   5      102.18       98.97      3.71 o 
   4  -6   5       16.15        8.66      1.92 o 
   5  -6   5       19.58       15.30      2.36 o 
   6  -6   5       15.11       17.93      3.79 o 
   7  -6   5       40.51       41.02      7.37 o 
   8  -6   5        5.58        4.84      4.33 o 
   9  -6   5        7.78        6.14      4.35 o 
  -9  -5   5       10.40       10.91      5.03 o 
  -8  -5   5        0.00       -2.04      4.12 o 
  -7  -5   5       17.44       18.55      4.14 o 
  -6  -5   5      201.77      178.55      5.93 o 
  -5  -5   5       24.66       17.97      2.90 o 
  -4  -5   5       75.98       76.69      3.05 o 
  -3  -5   5        0.84       -0.17      1.32 o 
  -2  -5   5       24.34       29.15      1.73 o 
  -1  -5   5        5.90        5.81      1.11 o 
   0  -5   5        5.97        3.83      1.25 o 
   1  -5   5      197.83      198.81      3.89 o 
   2  -5   5       28.64       28.27      1.64 o 
   3  -5   5       72.92       74.96      2.29 o 
   4  -5   5       24.10       24.20      3.13 o 
   5  -5   5       61.44       63.60      5.59 o 
   6  -5   5       22.88       22.69      2.51 o 
   7  -5   5       45.69       35.03      4.83 o 
   8  -5   5        0.49       -1.43      3.06 o 
   9  -5   5        1.63        2.04      3.54 o 
  10  -5   5        0.00        0.27      4.90 o 
  -9  -4   5        0.39       -4.14      4.43 o 
  -8  -4   5        7.60        5.11      3.99 o 
  -7  -4   5      206.77      191.48      7.96 o 
  -6  -4   5        8.75        5.66      3.32 o 
  -5  -4   5       98.47       93.52      4.02 o 
  -4  -4   5       39.83       45.16      2.61 o 
  -3  -4   5       90.96       97.45      2.78 o 
  -2  -4   5      394.82      398.09      6.46 o 
  -1  -4   5       56.37       45.31      1.63 o 
   0  -4   5       25.07       19.16      1.41 o 
   1  -4   5      148.82      147.28      3.11 o 
   2  -4   5      599.64      659.10     11.30 o 
   3  -4   5      200.93      211.17      4.03 o 
   4  -4   5        2.10       -1.02      1.02 o 
   5  -4   5        2.15       -0.57      1.17 o 
   6  -4   5      222.42      221.72     10.63 o 
   7  -4   5        0.19       -1.34      2.66 o 
   8  -4   5       47.68       38.43      8.29 o 
   9  -4   5        7.94        4.58      4.10 o 
  10  -4   5        1.59       -3.25      4.02 o 
 -10  -3   5        6.70        1.82     10.67 o 
  -9  -3   5        0.11        0.08      4.43 o 
  -8  -3   5        0.00       -1.37      3.63 o 
  -7  -3   5       13.36       10.41      3.60 o 
  -6  -3   5       34.08       35.61      4.14 o 
  -5  -3   5       21.46       15.55      2.21 o 
  -4  -3   5       46.32       48.38      2.67 o 
  -3  -3   5       21.96       26.52      1.56 o 
  -2  -3   5       77.62       79.16      2.60 o 
  -1  -3   5        0.01       -0.82      0.82 o 
   0  -3   5      999.68     1007.56     14.36 o 
   1  -3   5       71.14       67.87      1.98 o 
   2  -3   5      211.90      240.27      4.40 o 
   3  -3   5      458.10      477.59      7.85 o 
   4  -3   5      223.86      225.84      4.32 o 
   5  -3   5      201.91      211.46      4.25 o 
   6  -3   5       31.21       32.20      1.96 o 
   7  -3   5        0.92        2.31      2.54 o 
   8  -3   5       11.78        7.80      3.20 o 
   9  -3   5        5.83        7.70      3.70 o 
  10  -3   5        0.79       -0.28      5.35 o 
  11  -3   5        0.00       -3.05      4.49 o 
  -9  -2   5        4.29        4.90      5.81 o 
  -8  -2   5        2.75        4.90      3.79 o 
  -7  -2   5       39.76       45.77      8.04 o 
  -6  -2   5      104.29       89.62      4.17 o 
  -5  -2   5       67.30       66.89      3.09 o 
  -4  -2   5       11.21       12.17      1.83 o 
  -3  -2   5      325.98      317.02      6.38 o 
  -2  -2   5       13.88       13.36      1.46 o 
  -1  -2   5       47.59       54.12      1.80 o 
   0  -2   5       94.47      105.36      2.51 o 
   1  -2   5      614.79      586.87      8.62 o 
   2  -2   5       18.13       17.83      1.07 o 
   3  -2   5       25.80       32.80      1.74 o 
   4  -2   5        8.48        9.07      1.01 o 
   5  -2   5       14.14       15.89      1.56 o 
   6  -2   5        1.18       -1.25      1.25 o 
   7  -2   5      126.43      136.11      4.64 o 
   8  -2   5        9.63        8.06      3.55 o 
   9  -2   5        2.87       -3.50      3.50 o 
  10  -2   5       31.63       22.56      4.62 o 
  11  -2   5        5.54       -0.47      4.56 o 
  -9  -1   5        0.07       -4.34      6.29 o 
  -8  -1   5       60.42       63.70      6.75 o 
  -7  -1   5        0.06       -0.64      2.42 o 
  -6  -1   5      138.47      130.08      4.88 o 
  -5  -1   5      233.11      218.01      5.28 o 
  -4  -1   5      166.30      132.78      3.72 o 
  -3  -1   5      104.06      111.11      2.79 o 
  -2  -1   5      241.31      246.99      4.58 o 
  -1  -1   5      230.37      253.81      4.19 o 
   0  -1   5     1310.17     1423.29     18.08 o 
   1  -1   5      805.89      835.60     11.92 o 
   2  -1   5      615.90      609.38     10.03 o 
   3  -1   5        0.97       -0.69      0.69 o 
   4  -1   5        4.56        6.88      0.97 o 
   5  -1   5      545.25      561.30      9.17 o 
   6  -1   5        2.92        1.60      1.08 o 
   7  -1   5       29.88       32.55      2.33 o 
   8  -1   5       10.94       11.45      2.58 o 
   9  -1   5       16.29        6.07      3.60 o 
  10  -1   5        0.44       -2.45      3.61 o 
  11  -1   5        9.04        3.74      6.29 o 
  -9   0   5        2.73        1.26      6.20 o 
  -8   0   5        2.01       -0.90      3.59 o 
  -7   0   5       10.75       11.70      3.26 o 
  -6   0   5      272.41      263.03      8.90 o 
  -5   0   5      519.10      493.89     10.91 o 
  -4   0   5      123.21      111.17      2.96 o 
  -3   0   5        0.50       -0.13      0.94 o 
  -2   0   5      262.44      263.37      5.29 o 
  -1   0   5      340.99      350.70      5.54 o 
   0   0   5      185.86      182.42      3.30 o 
   1   0   5       14.36       10.09      0.88 o 
   2   0   5       52.05       39.83      1.30 o 
   3   0   5      589.29      547.92      7.93 o 
   4   0   5        2.59       -0.74      0.74 o 
   5   0   5        3.07        2.58      1.11 o 
   6   0   5        0.15       -1.19      1.19 o 
   7   0   5       37.68       35.36      2.89 o 
   8   0   5       67.97       64.14      4.52 o 
   9   0   5       17.32        6.59      2.95 o 
  10   0   5       12.90        1.28      4.01 o 
  11   0   5        0.21        1.39      5.82 o 
  12   0   5        1.71       -2.54      9.54 o 
  -9   1   5        0.05       -1.95     11.11 o 
  -8   1   5        0.43       -1.22      3.32 o 
  -7   1   5       20.91       22.21      3.90 o 
  -6   1   5       13.93       10.65      2.78 o 
  -5   1   5      204.53      186.62      5.63 o 
  -4   1   5        5.32        7.05      1.31 o 
  -3   1   5       17.52       19.70      1.30 o 
  -2   1   5       35.44       41.81      2.18 o 
  -1   1   5      824.60      892.19     12.75 o 
   0   1   5     2711.38     2699.73     36.94 o 
   1   1   5     1193.07     1185.45     16.53 o 
   2   1   5      219.39      204.40      3.25 o 
   3   1   5      680.79      651.86      9.32 o 
   4   1   5       58.94       41.99      1.60 o 
   5   1   5        2.30        0.81      1.07 o 
   6   1   5      223.39      233.47      5.14 o 
   7   1   5       18.72       22.04      2.03 o 
   8   1   5        7.38        1.15      2.55 o 
   9   1   5        7.00       -2.75      2.75 o 
  10   1   5        6.08       -3.32      3.56 o 
  11   1   5        0.18       -3.76      5.65 o 
  12   1   5        0.26       -0.23      6.72 o 
  -9   2   5       16.80       26.17      7.64 o 
  -8   2   5        0.10       -4.10      4.10 o 
  -7   2   5        4.87        5.78      4.11 o 
  -6   2   5        8.75        3.21      3.16 o 
  -5   2   5      284.88      274.81      6.91 o 
  -4   2   5      201.83      192.37      4.22 o 
  -3   2   5        8.76        6.80      1.17 o 
  -2   2   5        8.82       11.02      1.18 o 
  -1   2   5       56.68       54.44      1.49 o 
   0   2   5      881.60      859.70     11.67 o 
   1   2   5       41.22       46.66      1.31 o 
   2   2   5      194.91      182.71      3.22 o 
   3   2   5     1099.89     1120.01     17.19 o 
   4   2   5     1476.14     1534.09     22.82 o 
   5   2   5        3.72        1.79      1.08 o 
   6   2   5       93.09       98.94      3.09 o 
   7   2   5       21.77       22.51      2.17 o 
   8   2   5       14.68       10.49      2.35 o 
   9   2   5        2.54       -2.56      2.56 o 
  10   2   5        0.80       -3.38      3.38 o 
  11   2   5       10.24        1.49      4.22 o 
  12   2   5        6.17        7.64      7.36 o 
  -8   3   5        9.95        9.02      4.06 o 
  -7   3   5        2.34       -3.15      3.15 o 
  -6   3   5        2.71       -2.86      2.86 o 
  -5   3   5       83.41       73.97      5.26 o 
  -4   3   5       28.31       37.16      2.13 o 
  -3   3   5      444.30      429.13      7.96 o 
  -2   3   5      107.66       99.85      2.51 o 
  -1   3   5     1531.48     1519.41     21.82 o 
   0   3   5      937.02      901.01     12.89 o 
   1   3   5      353.05      353.36      5.60 o 
   2   3   5      560.92      489.54      6.96 o 
   3   3   5      992.41     1057.59     14.98 o 
   4   3   5      833.15      827.96     12.05 o 
   5   3   5       79.53       73.72      2.59 o 
   6   3   5      224.51      231.89      4.71 o 
   7   3   5       21.89       21.52      2.33 o 
   8   3   5       39.49       33.42      2.81 o 
   9   3   5        0.00       -2.90      2.90 o 
  10   3   5        1.53       -3.37      3.37 o 
  11   3   5        2.71       -4.42      4.42 o 
  12   3   5        5.58        0.36      5.50 o 
  -8   4   5       16.83        8.69      4.29 o 
  -7   4   5        1.80        1.04      4.90 o 
  -6   4   5        7.84       11.68      3.41 o 
  -5   4   5       43.05       47.77      3.94 o 
  -4   4   5       52.60       55.34      3.00 o 
  -3   4   5        3.92        3.50      1.21 o 
  -2   4   5       91.66       92.62      2.53 o 
  -1   4   5      160.36      146.11      3.01 o 
   0   4   5        4.37        0.96      0.84 o 
   1   4   5      279.65      254.70      5.19 o 
   2   4   5        5.13        4.30      0.95 o 
   3   4   5       41.33       49.93      1.75 o 
   4   4   5      250.20      220.21      3.99 o 
   5   4   5        9.19        8.76      1.34 o 
   6   4   5       35.76       34.79      2.06 o 
   7   4   5       23.11       17.07      2.84 o 
   8   4   5       39.88       29.89      3.56 o 
   9   4   5        1.38       -2.06      3.04 o 
  10   4   5        0.03       -1.42      3.44 o 
  11   4   5        1.39        0.26      4.16 o 
  12   4   5        7.30       15.33      6.02 o 
  -7   5   5        0.17       -3.31      3.31 o 
  -6   5   5        0.56        0.05      3.38 o 
  -5   5   5       31.23       28.32      3.89 o 
  -4   5   5       20.57       26.05      2.58 o 
  -3   5   5        0.53        0.16      1.46 o 
  -2   5   5      219.75      201.10      4.60 o 
  -1   5   5       52.00       54.84      2.71 o 
   0   5   5      193.38      188.41      5.28 o 
   1   5   5       48.89       47.51      1.78 o 
   2   5   5       14.10       13.68      1.14 o 
   3   5   5       23.86       19.06      1.37 o 
   4   5   5      225.90      222.77      4.78 o 
   5   5   5        0.04       -1.14      1.14 o 
   6   5   5        0.95       -1.25      1.25 o 
   7   5   5        4.73       -2.26      2.26 o 
   8   5   5       82.72       85.83      6.37 o 
   9   5   5        5.78        0.92      3.06 o 
  10   5   5        2.99       -2.97      3.50 o 
  11   5   5        0.74        0.62      3.97 o 
  12   5   5       11.31       21.66      5.40 o 
  -7   6   5        0.26       -4.07      4.89 o 
  -6   6   5        1.70        1.73      3.59 o 
  -5   6   5        0.29        2.39      2.92 o 
  -4   6   5       33.59       27.94      2.72 o 
  -3   6   5        3.86       -1.08      4.83 o 
  -2   6   5      318.80      292.50     11.81 o 
  -1   6   5      165.86      180.60     12.42 o 
   0   6   5       63.99       61.35      6.52 o 
   1   6   5       23.27       29.17      3.30 o 
   2   6   5       95.37       93.31      3.31 o 
   3   6   5        6.85        5.41      1.19 o 
   4   6   5        8.12        8.73      1.74 o 
   5   6   5        1.36       -0.93      1.27 o 
   6   6   5        5.82        0.81      1.67 o 
   7   6   5       28.58       23.70      3.96 o 
   8   6   5       17.38       13.75      2.82 o 
   9   6   5       52.78       55.97      4.04 o 
  10   6   5       20.09       13.89      4.00 o 
  11   6   5        7.22       12.47      4.27 o 
  12   6   5        0.70        0.91      4.85 o 
  -6   7   5        0.02       -3.32      3.32 o 
  -5   7   5        2.63        6.33      4.33 o 
  -2   7   5        9.05       10.95      8.64 o 
  -1   7   5       19.46       26.75      8.67 o 
   0   7   5        5.75        5.34      6.28 o 
   1   7   5       96.73       94.58      8.53 o 
   2   7   5        0.33       -3.17      3.17 o 
   3   7   5      154.53      128.68      3.60 o 
   4   7   5       18.39       14.59      2.26 o 
   5   7   5       14.01       11.28      2.49 o 
   6   7   5        3.34       -1.91      1.92 o 
   7   7   5        0.00       -2.11      2.11 o 
   8   7   5        3.92       -1.98      2.48 o 
   9   7   5       46.31       50.58      4.42 o 
  10   7   5        0.52       -0.56      4.14 o 
  11   7   5       33.41       37.66      7.60 o 
  -5   8   5        9.60        6.55      3.73 o 
  -2   8   5       14.24       11.60      9.44 o 
  -1   8   5       30.58       38.01     10.52 o 
   0   8   5       19.27       32.85      9.11 o 
   1   8   5       48.45       55.87      7.23 o 
   2   8   5       26.37       39.38      8.94 o 
   3   8   5       73.77       84.09      7.92 o 
   4   8   5       10.61        6.97      1.93 o 
   5   8   5        4.17        0.65      1.82 o 
   6   8   5        2.79       -2.69      2.69 o 
   7   8   5       20.18       16.00      3.29 o 
   8   8   5        0.01       -2.90      2.90 o 
   9   8   5        8.65        9.72      3.84 o 
  10   8   5        0.04        1.89      5.75 o 
  11   8   5        3.20       10.42      6.35 o 
  -2   9   5       38.48       46.09     12.92 o 
  -1   9   5        0.31       -8.57      8.57 o 
   0   9   5       66.98       56.38     12.06 o 
   1   9   5      315.05      335.19     20.82 o 
   2   9   5       42.02       64.24     11.70 o 
   3   9   5       40.19       55.86     11.49 o 
   4   9   5        7.31        3.21      1.96 o 
   5   9   5        4.60       -0.50      2.79 o 
   6   9   5        0.15       -2.51      2.51 o 
   7   9   5        0.56       -2.93      3.72 o 
   8   9   5        4.69       -4.77      4.90 o 
   9   9   5        7.27        1.45      3.64 o 
  10   9   5       41.61       50.92      8.07 o 
  11   9   5       14.95       31.86      8.84 o 
  -2  10   5        0.25       -9.01     10.32 o 
  -1  10   5        2.13      -10.05     10.05 o 
   0  10   5       47.46       74.90     14.14 o 
   1  10   5       57.98       50.49     12.32 o 
   2  10   5       53.11       73.76     12.88 o 
   3  10   5       10.70       15.50      9.41 o 
   4  10   5        3.52       -1.68      2.61 o 
   5  10   5        8.64        8.31      3.15 o 
   6  10   5        2.47       -0.95      2.60 o 
   7  10   5        6.15       -0.26      4.62 o 
   8  10   5        1.87       -1.08      5.58 o 
   9  10   5       14.98       10.71      4.05 o 
  10  10   5        0.28       13.31      8.24 o 
  -2  11   5        9.86       14.88     14.06 o 
  -1  11   5       10.41        5.41     11.33 o 
   0  11   5       12.14        5.47     10.87 o 
   1  11   5        0.00       -0.57      9.58 o 
   2  11   5        2.36       -3.05      7.71 o 
   3  11   5        0.21       -5.10      7.71 o 
   4  11   5        0.15       -2.66      2.66 o 
   5  11   5        0.41       -2.75      3.04 o 
   6  11   5        0.32        1.63      3.20 o 
   7  11   5        4.47        1.68      3.55 o 
   8  11   5        0.33       -3.24      3.24 o 
   9  11   5        0.12        4.98      4.07 o 
  -1  12   5        3.56      -11.38     11.38 o 
   0  12   5        1.03       -7.19     11.01 o 
   1  12   5        0.16       -9.88      9.88 o 
   2  12   5        0.07       -1.51     10.16 o 
   3  12   5        5.44       -0.34      9.51 o 
   4  12   5        7.60       10.47     10.05 o 
   5  12   5        0.01       -3.09      3.09 o 
   6  12   5       36.44       43.71      4.58 o 
   7  12   5       10.18        8.88      3.94 o 
   8  12   5        0.87       -0.86      3.85 o 
   3  13   5        4.90        8.03     11.73 o 
   4  13   5        0.18       -3.38      9.16 o 
   5  13   5        7.44        2.42      3.75 o 
   6  13   5       10.94       10.72      4.75 o 
  -3 -12   6        1.87        2.73      5.63 o 
  -2 -12   6        0.45       -2.06      4.56 o 
  -1 -12   6        0.44       -1.01      6.61 o 
   0 -12   6        7.67        8.53      4.95 o 
  -5 -11   6       10.19       10.35      4.74 o 
  -4 -11   6        8.88        6.92      4.24 o 
  -3 -11   6       23.49       18.26      7.81 o 
  -2 -11   6        9.74        3.94      3.96 o 
  -1 -11   6       15.55        9.04      3.99 o 
   0 -11   6       22.63       19.66      4.48 o 
   1 -11   6        0.34       -1.60      4.04 o 
  -6 -10   6        9.67        8.71      5.00 o 
  -5 -10   6       18.87       18.09      7.09 o 
  -4 -10   6        2.08       -0.95      3.96 o 
  -3 -10   6        9.30        6.98      4.63 o 
  -2 -10   6        0.03       -3.46      3.46 o 
  -1 -10   6       11.37        0.26      3.43 o 
   0 -10   6        4.86        4.36      3.80 o 
   1 -10   6        5.70        6.80      5.11 o 
   2 -10   6        3.25       -2.57      5.74 o 
  -7  -9   6       75.22       81.64     32.26 o 
  -6  -9   6       12.12       16.92     14.76 o 
  -5  -9   6        9.50        8.68      4.25 o 
  -4  -9   6        3.20       -1.36      3.70 o 
  -3  -9   6        1.07       -2.89      2.89 o 
  -2  -9   6       29.14       27.02      3.52 o 
  -1  -9   6       47.75       50.44      4.47 o 
   0  -9   6        4.60        7.95      3.94 o 
   1  -9   6        7.20       -0.04      3.24 o 
   2  -9   6        1.51        2.55      3.23 o 
   3  -9   6        7.03        5.15      3.29 o 
   4  -9   6        2.03       11.01      7.12 o 
   5  -9   6        0.00        0.85      3.90 o 
   6  -9   6        4.40       19.24      8.43 o 
  -8  -8   6       25.04       24.46     14.70 o 
  -7  -8   6        1.54       -1.97      6.11 o 
  -6  -8   6       56.19       62.07     20.65 o 
  -5  -8   6        9.65        6.51      3.79 o 
  -4  -8   6      156.19      150.43     10.02 o 
  -3  -8   6        3.84        1.03      3.24 o 
  -2  -8   6        1.84       -1.31      2.57 o 
  -1  -8   6       38.01       39.39      3.59 o 
   0  -8   6       70.23       69.38      3.22 o 
   1  -8   6      138.31      132.05      5.81 o 
   2  -8   6        8.31        8.54      2.23 o 
   3  -8   6       29.64       32.57      4.53 o 
   4  -8   6        7.76        8.76      3.21 o 
   5  -8   6        0.84        2.45      3.27 o 
   6  -8   6        0.90        0.69      3.57 o 
   7  -8   6        0.93       -2.14      4.01 o 
  -8  -7   6       28.18       45.45     18.21 o 
  -7  -7   6        0.00        1.25      5.35 o 
  -6  -7   6       12.68        5.60      5.35 o 
  -5  -7   6       18.13       18.10      3.60 o 
  -4  -7   6        0.60       -2.53      2.79 o 
  -3  -7   6      150.01      144.33      6.16 o 
  -2  -7   6      163.22      169.73      6.21 o 
  -1  -7   6       23.52       23.94      2.39 o 
   0  -7   6       25.52       27.17      2.56 o 
   1  -7   6        0.12       -1.73      1.73 o 
   2  -7   6      213.38      206.02      9.95 o 
   3  -7   6        0.00        0.61      1.93 o 
   4  -7   6       24.35       18.87      2.45 o 
   5  -7   6        2.05       -3.06      3.06 o 
   6  -7   6        2.37        3.01      3.41 o 
   7  -7   6        0.49       -0.12      3.85 o 
   8  -7   6        0.14       -1.31      7.32 o 
  -8  -6   6       17.78       12.06      5.17 o 
  -7  -6   6       16.40       19.86      5.27 o 
  -6  -6   6        0.19        2.63      3.53 o 
  -5  -6   6       96.98       95.27      4.37 o 
  -4  -6   6       35.53       35.05      3.29 o 
  -3  -6   6      382.40      382.65      8.92 o 
  -2  -6   6     1614.23     1646.43     27.50 o 
  -1  -6   6      310.62      326.37      6.20 o 
   0  -6   6      170.05      170.53      4.14 o 
   1  -6   6       65.02       59.34      2.24 o 
   2  -6   6       59.29       65.68      2.61 o 
   3  -6   6       16.53       15.26      2.81 o 
   4  -6   6        4.53        3.38      1.90 o 
   5  -6   6        6.19        4.36      2.13 o 
   6  -6   6       48.31       43.39      6.62 o 
   7  -6   6       15.84       14.73      4.15 o 
   8  -6   6        1.46       -1.19      3.85 o 
   9  -6   6        0.09       -0.36      4.41 o 
  -9  -5   6       24.14       24.19      5.92 o 
  -8  -5   6        2.14        3.31      4.39 o 
  -7  -5   6        8.19       10.56      4.54 o 
  -6  -5   6        0.10       -0.03      3.35 o 
  -5  -5   6      106.47      109.18      4.60 o 
  -4  -5   6       16.24       16.36      2.76 o 
  -3  -5   6        3.22        0.84      2.09 o 
  -2  -5   6      168.14      164.89      4.28 o 
  -1  -5   6      171.01      158.64      3.70 o 
   0  -5   6        0.41       -1.15      1.15 o 
   1  -5   6        0.01       -1.11      1.11 o 
   2  -5   6       81.61       73.99      3.13 o 
   3  -5   6      362.29      344.23      6.14 o 
   4  -5   6       29.33       30.19      2.17 o 
   5  -5   6       31.13       27.93      2.96 o 
   6  -5   6      140.60      167.74      8.01 o 
   7  -5   6      138.35      157.23      7.74 o 
   8  -5   6       14.49       10.38      3.42 o 
   9  -5   6        0.21        0.39      3.52 o 
  10  -5   6        0.00       -2.27      7.66 o 
  -9  -4   6        0.06       -4.31      4.72 o 
  -8  -4   6        1.62       -3.86      3.92 o 
  -7  -4   6        7.34        9.16      4.13 o 
  -6  -4   6       59.16       58.26      5.16 o 
  -5  -4   6        7.51        7.24      3.18 o 
  -4  -4   6        8.43        3.23      1.66 o 
  -3  -4   6      150.23      131.61      3.46 o 
  -2  -4   6        0.42       -0.50      1.27 o 
  -1  -4   6       62.76       51.09      1.87 o 
   0  -4   6      234.32      225.11      4.52 o 
   1  -4   6     1019.59     1000.12     15.69 o 
   2  -4   6      107.02      111.80      2.82 o 
   3  -4   6      351.40      352.73      6.70 o 
   4  -4   6        9.45        7.15      1.37 o 
   5  -4   6       25.52       25.43      1.91 o 
   6  -4   6       16.20        8.88      2.22 o 
   7  -4   6      174.60      219.93     15.09 o 
   8  -4   6        9.51        7.06      3.53 o 
   9  -4   6        0.09       -3.45      3.45 o 
  10  -4   6        0.01       -4.03      4.03 o 
  -9  -3   6       17.79       22.57      6.95 o 
  -8  -3   6        0.53       -0.85      3.85 o 
  -7  -3   6       12.36        8.58      3.71 o 
  -6  -3   6       33.57       26.50      4.00 o 
  -5  -3   6       50.63       54.13      3.13 o 
  -4  -3   6      145.66      135.52      3.69 o 
  -3  -3   6      615.56      592.63     10.94 o 
  -2  -3   6        0.52       -0.42      0.94 o 
  -1  -3   6        2.64        0.14      1.05 o 
   0  -3   6       54.08       46.81      1.69 o 
   1  -3   6      188.24      184.39      3.46 o 
   2  -3   6     1705.98     1696.97     25.81 o 
   3  -3   6      178.61      179.28      3.73 o 
   4  -3   6        9.82       10.88      1.38 o 
   5  -3   6       20.60       17.21      1.61 o 
   6  -3   6        0.60        2.20      1.47 o 
   7  -3   6        1.32        0.15      2.47 o 
   8  -3   6       11.52        8.09      3.23 o 
   9  -3   6        1.62       -0.31      3.43 o 
  10  -3   6        0.92       -4.48      4.48 o 
  11  -3   6        4.55       -0.12      4.67 o 
  -9  -2   6       23.96       54.25     16.07 o 
  -8  -2   6        1.95       -1.31      3.94 o 
  -7  -2   6       58.64       64.06      5.33 o 
  -6  -2   6       20.13       18.16      3.94 o 
  -5  -2   6        6.52        3.53      2.41 o 
  -4  -2   6       54.47       53.75      3.98 o 
  -3  -2   6        1.52        1.04      1.24 o 
  -2  -2   6      228.46      246.81      4.95 o 
  -1  -2   6       68.05       82.37      2.36 o 
   0  -2   6      193.73      209.46      4.48 o 
   1  -2   6       17.27       29.87      1.48 o 
   2  -2   6      994.88     1022.74     14.62 o 
   3  -2   6       77.87       70.51      1.91 o 
   4  -2   6       15.45       15.71      1.43 o 
   5  -2   6       18.91       24.60      2.33 o 
   6  -2   6        2.11        1.32      1.28 o 
   7  -2   6        0.16        1.29      1.89 o 
   8  -2   6       30.52       28.17      3.82 o 
   9  -2   6        4.83        6.08      3.65 o 
  10  -2   6        0.43       -4.80      5.63 o 
  11  -2   6        0.30       -6.14      6.14 o 
  -9  -1   6        4.69        4.10      7.37 o 
  -8  -1   6       10.58       14.46      6.58 o 
  -7  -1   6       51.99       55.92      5.03 o 
  -6  -1   6        0.00        1.21      2.44 o 
  -5  -1   6       43.74       41.85      3.44 o 
  -4  -1   6      253.36      235.08      6.33 o 
  -3  -1   6      483.59      464.86      7.97 o 
  -2  -1   6       42.06       37.15      1.67 o 
  -1  -1   6      484.94      510.26      8.31 o 
   0  -1   6     1495.55     1521.87     19.38 o 
   1  -1   6     3714.04     3926.67     56.79 o 
   2  -1   6      423.29      408.25      7.46 o 
   3  -1   6       84.35       82.30      2.21 o 
   4  -1   6        0.50        0.98      0.89 o 
   5  -1   6       24.74       32.15      2.77 o 
   6  -1   6        1.82        0.50      1.18 o 
   7  -1   6        9.60        8.20      2.14 o 
   8  -1   6        4.33       -0.92      2.21 o 
   9  -1   6        2.05       -2.95      2.95 o 
  10  -1   6       17.50       13.94      4.40 o 
  11  -1   6        0.63       -6.35      6.35 o 
  -9   0   6        0.08        1.88      7.13 o 
  -8   0   6        4.74       -1.07      6.22 o 
  -7   0   6       19.44       17.99      4.03 o 
  -6   0   6        2.00        0.99      2.33 o 
  -5   0   6      151.83      151.78      5.27 o 
  -4   0   6       67.50       68.48      2.63 o 
  -3   0   6       45.73       46.70      2.13 o 
  -2   0   6        0.61       -0.31      0.97 o 
  -1   0   6      820.17      809.36     13.82 o 
   0   0   6      549.28      554.83      8.85 o 
   1   0   6     3259.82     3400.42     45.41 o 
   2   0   6     1164.13     1180.70     16.33 o 
   3   0   6        2.81        5.23      0.99 o 
   4   0   6        1.27       -0.68      0.85 o 
   5   0   6       21.17       21.48      1.78 o 
   6   0   6       32.00       31.22      2.52 o 
   7   0   6       31.60       32.06      2.57 o 
   8   0   6       33.02       37.20      4.07 o 
   9   0   6        9.08        0.77      2.58 o 
  10   0   6        1.51       -3.36      3.36 o 
  11   0   6        1.50       -6.58      6.58 o 
  12   0   6        1.03       -9.12      9.12 o 
  -9   1   6        0.94        2.76      6.77 o 
  -8   1   6        0.47       -3.42      5.64 o 
  -7   1   6        4.67        6.36      3.44 o 
  -6   1   6       15.07       10.25      3.46 o 
  -5   1   6      349.12      323.14      8.22 o 
  -4   1   6     1104.64     1095.31     18.86 o 
  -3   1   6        9.22        8.53      1.19 o 
  -2   1   6       38.45       46.10      1.85 o 
  -1   1   6      248.18      265.96      4.19 o 
   0   1   6      129.66      136.43      2.73 o 
   1   1   6        1.81        1.22      0.69 o 
   2   1   6        0.02       -0.37      0.87 o 
   3   1   6      140.45      140.39      2.79 o 
   4   1   6     1309.11     1338.98     20.14 o 
   5   1   6      280.14      283.29      5.26 o 
   6   1   6       40.93       43.02      3.03 o 
   7   1   6        1.30        0.77      1.39 o 
   8   1   6       58.56       55.93      3.74 o 
   9   1   6        3.74       -2.49      2.49 o 
  10   1   6       23.71       13.53      5.23 o 
  11   1   6        1.66       -5.05      5.05 o 
  12   1   6        0.01       -8.22     13.92 o 
  -8   2   6        5.70        3.81      4.15 o 
  -7   2   6        0.10       -1.26      3.22 o 
  -6   2   6       54.32       47.68      4.68 o 
  -5   2   6       68.20       65.77      5.80 o 
  -4   2   6      110.29      110.91      3.57 o 
  -3   2   6       80.83       84.56      2.63 o 
  -2   2   6       31.81       28.35      1.66 o 
  -1   2   6        0.93        1.33      0.81 o 
   0   2   6     1155.43     1112.64     15.03 o 
   1   2   6       64.25       77.29      1.81 o 
   2   2   6        8.78        5.67      0.94 o 
   3   2   6      241.20      242.02      4.93 o 
   4   2   6     1379.11     1353.12     20.28 o 
   5   2   6      295.11      281.75      5.27 o 
   6   2   6      116.15      109.04      3.32 o 
   7   2   6        2.69        0.37      1.67 o 
   8   2   6       12.41        8.31      2.55 o 
   9   2   6       43.59       41.72      4.57 o 
  10   2   6        0.00       -4.25      4.25 o 
  11   2   6        0.68       -3.55      3.55 o 
  12   2   6        0.46       -8.37      8.37 o 
  -8   3   6       15.10       17.61      5.00 o 
  -7   3   6       11.77        8.59      4.33 o 
  -6   3   6        5.39        2.57      3.30 o 
  -5   3   6      164.51      181.41      7.03 o 
  -4   3   6        1.87        2.02      2.46 o 
  -3   3   6       24.29       29.50      1.82 o 
  -2   3   6      248.19      239.87      4.38 o 
  -1   3   6       89.05       83.76      2.07 o 
   0   3   6      689.66      680.11     10.28 o 
   1   3   6      114.98      102.72      2.31 o 
   2   3   6       22.69       21.48      1.23 o 
   3   3   6       98.53       95.68      2.28 o 
   4   3   6       50.27       42.69      2.72 o 
   5   3   6      933.92      952.69     16.33 o 
   6   3   6       34.23       36.04      2.18 o 
   7   3   6        0.50       -1.65      1.65 o 
   8   3   6       10.17        5.46      2.16 o 
   9   3   6       12.93       12.55      3.64 o 
  10   3   6        6.93        1.90      3.67 o 
  11   3   6       13.43       10.05      4.35 o 
  12   3   6       32.10       41.39      9.49 o 
  -8   4   6        1.46       -7.51      7.51 o 
  -7   4   6       18.49       19.83      4.35 o 
  -6   4   6       24.33       27.59      5.11 o 
  -5   4   6       20.95       24.65      3.66 o 
  -4   4   6        0.20       -0.94      2.26 o 
  -3   4   6       15.37       19.34      1.89 o 
  -2   4   6        0.09       -0.44      1.01 o 
  -1   4   6       62.40       58.26      1.95 o 
   0   4   6       59.81       61.64      1.80 o 
   1   4   6        3.05        6.06      0.93 o 
   2   4   6       16.11       19.00      1.24 o 
   3   4   6       24.86       23.94      1.60 o 
   4   4   6      406.12      447.44      7.02 o 
   5   4   6      218.44      221.99      5.30 o 
   6   4   6        0.81        1.09      1.36 o 
   7   4   6       27.57       24.26      2.82 o 
   8   4   6        4.93       -2.52      2.52 o 
   9   4   6       42.17       47.35      4.77 o 
  10   4   6        0.18       -3.32      3.32 o 
  11   4   6        2.59       -1.36      3.93 o 
  12   4   6       29.22       32.47      5.56 o 
  -7   5   6        1.56       -3.56      3.56 o 
  -6   5   6       20.11       15.84      3.89 o 
  -5   5   6       64.79       68.49      5.86 o 
  -4   5   6        6.07        6.60      3.00 o 
  -3   5   6       20.77       27.40      2.47 o 
  -2   5   6        1.34        1.25      1.41 o 
  -1   5   6       70.76       70.00      2.49 o 
   0   5   6       11.59       15.66      1.44 o 
   1   5   6        1.38        1.78      0.99 o 
   2   5   6       26.32       32.68      2.60 o 
   3   5   6        1.59        1.17      0.94 o 
   4   5   6        4.59        5.29      1.18 o 
   5   5   6        0.06        0.11      1.15 o 
   6   5   6        5.02        3.62      1.52 o 
   7   5   6        5.56        1.05      2.84 o 
   8   5   6        4.86        0.43      2.56 o 
   9   5   6       17.48       28.05      4.14 o 
  10   5   6       11.35        9.54      3.90 o 
  11   5   6       18.76       22.12      4.91 o 
  12   5   6        7.79        3.12      5.51 o 
  -6   6   6       39.16       47.36      5.48 o 
  -5   6   6       36.94       35.99      7.55 o 
  -4   6   6        9.32        6.23      5.00 o 
  -3   6   6      259.46      237.28      7.62 o 
  -2   6   6       62.51       53.56      5.14 o 
  -1   6   6      114.28      107.01      4.69 o 
   0   6   6       25.32       23.24      2.44 o 
   1   6   6        6.21        5.65      1.67 o 
   2   6   6        1.86        1.52      1.12 o 
   3   6   6       90.85       86.57      2.64 o 
   4   6   6        3.88        4.52      1.20 o 
   5   6   6        1.86        0.89      1.31 o 
   6   6   6       44.52       47.75      4.02 o 
   7   6   6       28.44       28.61      3.14 o 
   8   6   6        0.03       -0.53      2.44 o 
   9   6   6        0.01       -1.11      2.57 o 
  10   6   6        5.83        8.33      4.78 o 
  11   6   6        0.05        6.30      4.11 o 
  12   6   6        1.43        3.15     12.67 o 
  -6   7   6        6.32        5.71      4.16 o 
  -5   7   6        3.27        1.73      5.34 o 
  -4   7   6       28.23       21.40      3.66 o 
  -3   7   6       81.14       72.60      3.57 o 
  -2   7   6       22.01       32.21      9.88 o 
  -1   7   6       36.75       58.24     11.03 o 
   0   7   6        0.06       -3.56      6.12 o 
   1   7   6      119.76      115.73      6.35 o 
   2   7   6       16.14       15.79      2.44 o 
   3   7   6        1.52        0.67      1.24 o 
   4   7   6        7.21        5.39      1.43 o 
   5   7   6      105.17       89.51      5.07 o 
   6   7   6       84.33       90.90      4.43 o 
   7   7   6       31.66       30.11      3.58 o 
   8   7   6       30.96       24.46      4.39 o 
   9   7   6        0.57        2.60      3.24 o 
  10   7   6        2.65       10.19      7.94 o 
  11   7   6       12.34       22.73     11.30 o 
  -5   8   6        2.92        7.20      3.57 o 
  -4   8   6       26.11       31.66      3.94 o 
  -2   8   6       12.13        3.24      9.81 o 
  -1   8   6        0.07       -6.40      7.85 o 
   0   8   6        3.56       -4.26      7.97 o 
   1   8   6       18.92       27.68      8.64 o 
   2   8   6        1.79       -2.96      6.26 o 
   3   8   6        0.87        1.77      1.73 o 
   4   8   6      104.76      112.15      5.45 o 
   5   8   6        2.83        3.06      1.90 o 
   6   8   6        4.36        0.49      2.53 o 
   7   8   6        0.01       -2.42      2.66 o 
   8   8   6        6.24        2.58      3.04 o 
   9   8   6        0.24       -0.51      3.58 o 
  10   8   6        0.73       -2.33      5.88 o 
  11   8   6       30.05       41.76     27.71 o 
  -2   9   6        2.38        2.31      9.87 o 
  -1   9   6        0.01       -8.54      8.54 o 
   0   9   6        1.85       -6.26      8.19 o 
   1   9   6        2.03        1.79      7.85 o 
   2   9   6       85.45       83.34      9.61 o 
   3   9   6       17.12       17.37      3.16 o 
   4   9   6       24.61       20.46      3.75 o 
   5   9   6        0.32       -2.32      2.32 o 
   6   9   6       50.68       57.63      4.72 o 
   7   9   6       12.87        8.09      3.26 o 
   8   9   6        0.14       -3.14      3.14 o 
   9   9   6        2.59       -3.56      3.56 o 
  10   9   6        4.63        8.81      5.91 o 
  11   9   6        3.17       11.53      7.41 o 
  -2  10   6        0.52       -8.26     11.41 o 
  -1  10   6        0.30       -9.85      9.85 o 
   0  10   6        6.47       -3.05      9.70 o 
   1  10   6       60.01       76.95     13.60 o 
   2  10   6      121.09      132.13     12.45 o 
   3  10   6      185.68      210.42     16.10 o 
   4  10   6        2.90        2.14      2.14 o 
   5  10   6       41.05       39.87      4.13 o 
   6  10   6        5.24        2.13      4.34 o 
   7  10   6        0.80       -2.88      2.88 o 
   8  10   6        1.90       -3.24      3.24 o 
   9  10   6        2.76        0.60      3.65 o 
  -2  11   6        0.04       -9.98     12.51 o 
  -1  11   6        1.84      -11.52     11.52 o 
   0  11   6        0.01       -9.50      9.58 o 
   1  11   6        0.17       -7.42      9.47 o 
   2  11   6       13.70       12.81     10.27 o 
   3  11   6        0.10       -0.77      8.60 o 
   4  11   6        2.93        3.70      8.99 o 
   5  11   6        8.36        1.94      3.37 o 
   6  11   6        7.37        5.07      3.41 o 
   7  11   6        1.34        0.73      3.62 o 
   8  11   6        3.23        1.42      3.54 o 
   9  11   6       40.86       54.83     11.58 o 
   0  12   6        8.09       -2.99     12.09 o 
   1  12   6        0.00       -7.40     10.96 o 
   2  12   6        3.17       -0.23     10.56 o 
   3  12   6        0.00       -4.43      9.51 o 
   4  12   6        7.81        2.45      9.25 o 
   5  12   6        0.15       -3.13      3.21 o 
   6  12   6        1.30        3.12      3.55 o 
   7  12   6        0.10       -0.76      3.62 o 
   8  12   6        1.81       -0.43      4.06 o 
   4  13   6        6.43        5.89     10.49 o 
   5  13   6        0.00       -1.28      3.93 o 
  -4 -11   7        8.87       11.25      4.83 o 
  -3 -11   7       20.09       14.24      4.41 o 
  -2 -11   7        2.73        9.35      5.01 o 
  -1 -11   7       20.54       17.75      5.09 o 
   0 -11   7        9.00       10.79      7.51 o 
   1 -11   7        4.34        6.30      6.44 o 
   2 -11   7        3.15        4.58      4.69 o 
  -5 -10   7        2.14       -4.28      5.27 o 
  -4 -10   7       43.70       38.67      7.76 o 
  -3 -10   7        7.65        1.25      4.04 o 
  -2 -10   7        2.20       -3.00      3.66 o 
  -1 -10   7        0.03        0.73      4.38 o 
   0 -10   7        0.19       -1.47      6.11 o 
   1 -10   7        8.80        8.18      4.05 o 
   2 -10   7        9.76        5.15      4.06 o 
   3 -10   7       10.37        8.75      4.09 o 
   4 -10   7       50.54       60.36      6.58 o 
   5 -10   7        7.77        8.28      4.64 o 
  -6  -9   7       34.84       29.60      7.85 o 
  -5  -9   7        1.03        1.92      4.39 o 
  -4  -9   7        0.03       -1.30      3.80 o 
  -3  -9   7        3.96        0.46      3.90 o 
  -2  -9   7        5.40       -2.10      3.55 o 
  -1  -9   7       26.40       23.11      3.91 o 
   0  -9   7        0.31        1.32      3.68 o 
   1  -9   7        1.12       -3.34      3.34 o 
   2  -9   7       25.12       23.98      4.25 o 
   3  -9   7        3.84        3.36      3.60 o 
   4  -9   7       20.95       25.63      4.35 o 
   5  -9   7        8.68       12.32      5.27 o 
   6  -9   7        0.09        2.05      7.70 o 
  -7  -8   7       11.24        9.72      7.07 o 
  -6  -8   7        9.12       16.24      6.51 o 
  -5  -8   7       64.19       67.91      6.85 o 
  -4  -8   7       10.84       13.08      4.03 o 
  -3  -8   7        5.52        3.83      3.54 o 
  -2  -8   7       70.31       66.72     10.85 o 
  -1  -8   7        0.02       -2.53      2.99 o 
   0  -8   7       10.48        7.34      3.29 o 
   1  -8   7        4.17        2.77      2.96 o 
   2  -8   7        3.56        1.41      3.39 o 
   3  -8   7        6.17        7.57      3.57 o 
   4  -8   7        8.52       14.03      7.73 o 
   5  -8   7        8.01       12.42      7.23 o 
   6  -8   7        1.71       -1.13      3.77 o 
   7  -8   7        0.11        3.45      7.44 o 
  -8  -7   7        4.21        4.53      8.40 o 
  -7  -7   7        5.51        3.32      6.00 o 
  -6  -7   7        0.11       -5.17      5.17 o 
  -5  -7   7        5.12        5.68      3.87 o 
  -4  -7   7       24.79       27.25      4.17 o 
  -3  -7   7        6.54       -0.02      3.26 o 
  -2  -7   7       22.33       27.04      3.83 o 
  -1  -7   7       66.26       67.92      4.22 o 
   0  -7   7       59.01       62.65      3.94 o 
   1  -7   7        4.44        3.66      3.14 o 
   2  -7   7       69.99       61.40      3.20 o 
   3  -7   7      487.69      504.89     13.34 o 
   4  -7   7       58.60       58.00      4.82 o 
   5  -7   7        2.88        7.27      5.91 o 
   6  -7   7        5.84        3.76      3.91 o 
   7  -7   7        0.01       -1.23      3.97 o 
   8  -7   7        0.46       -2.27      4.13 o 
  -8  -6   7       15.61       29.11      9.20 o 
  -7  -6   7        1.43       -1.55      4.28 o 
  -6  -6   7        3.31        1.15      3.89 o 
  -5  -6   7        0.68       -0.59      2.77 o 
  -4  -6   7        1.23       -2.45      2.45 o 
  -3  -6   7       99.99       94.39      6.41 o 
  -2  -6   7       53.09       49.26      3.71 o 
  -1  -6   7       48.31       47.35      4.08 o 
   0  -6   7       24.66       22.37      2.14 o 
   1  -6   7        1.87       -1.68      1.68 o 
   2  -6   7      280.99      291.85      7.19 o 
   3  -6   7        0.54        1.04      2.63 o 
   4  -6   7       11.79       11.91      2.24 o 
   5  -6   7       45.26       52.25      3.76 o 
   6  -6   7        0.63       -2.96      2.96 o 
   7  -6   7        2.97       -1.02      3.36 o 
   8  -6   7        1.26        0.17      4.08 o 
   9  -6   7        4.99       -0.98      4.39 o 
  -8  -5   7        4.79        6.76      6.12 o 
  -7  -5   7       19.80       13.64      4.37 o 
  -6  -5   7       59.46       41.46      8.84 o 
  -5  -5   7       36.74       39.12      5.50 o 
  -4  -5   7        0.11       -1.38      2.37 o 
  -3  -5   7       10.80        7.14      2.50 o 
  -2  -5   7        4.01        3.33      2.46 o 
  -1  -5   7      148.80      144.50      4.02 o 
   0  -5   7       37.88       42.04      2.27 o 
   1  -5   7       70.84       65.33      2.45 o 
   2  -5   7      770.96      750.79     12.25 o 
   3  -5   7      230.05      231.76      5.08 o 
   4  -5   7       16.23       18.74      2.90 o 
   5  -5   7        6.17        2.72      2.65 o 
   6  -5   7       15.51       13.76      3.41 o 
   7  -5   7       12.40        5.74      3.52 o 
   8  -5   7       31.60       26.80      6.87 o 
   9  -5   7        0.16       -3.53      3.53 o 
  -8  -4   7        2.55       -4.08      4.38 o 
  -7  -4   7        3.08        2.29      4.04 o 
  -6  -4   7        5.59        5.73      3.86 o 
  -5  -4   7       27.80       24.28      4.77 o 
  -4  -4   7      138.29      124.26      4.78 o 
  -3  -4   7      454.11      419.94      9.68 o 
  -2  -4   7      328.17      317.74      5.77 o 
  -1  -4   7       86.01       83.03      2.64 o 
   0  -4   7       59.07       56.27      2.01 o 
   1  -4   7       94.50       89.82      2.69 o 
   2  -4   7       26.28       34.46      1.96 o 
   3  -4   7      150.50      155.67      3.59 o 
   4  -4   7        9.94       11.14      1.54 o 
   5  -4   7        3.23        2.01      1.74 o 
   6  -4   7       14.38       14.29      3.50 o 
   7  -4   7       19.21       17.12      4.71 o 
   8  -4   7       53.24       42.40     13.05 o 
   9  -4   7       17.12        9.65      4.04 o 
  10  -4   7        2.26       -1.83      4.16 o 
  -8  -3   7        5.67        0.61      4.30 o 
  -7  -3   7       11.50        9.91      4.26 o 
  -6  -3   7        2.18       -0.25      3.25 o 
  -5  -3   7      265.69      228.75      8.00 o 
  -4  -3   7       24.58       15.56      2.32 o 
  -3  -3   7        1.40       -1.83      1.83 o 
  -2  -3   7        0.86        1.31      1.25 o 
  -1  -3   7       95.65       98.16      2.78 o 
   0  -3   7      101.88       94.60      2.43 o 
   1  -3   7      493.66      507.83      7.95 o 
   2  -3   7      369.31      354.85      5.85 o 
   3  -3   7       27.58       33.96      1.88 o 
   4  -3   7        1.39        1.04      1.20 o 
   5  -3   7       83.72       92.72      3.26 o 
   6  -3   7       35.97       35.89      4.62 o 
   7  -3   7       18.53       22.15      3.53 o 
   8  -3   7        5.08        6.16      3.21 o 
   9  -3   7       24.50       15.73      4.34 o 
  10  -3   7       11.14        4.71      5.20 o 
  11  -3   7        3.89       -2.27      7.69 o 
  -8  -2   7        0.28       -3.17      5.45 o 
  -7  -2   7        0.30        1.24      3.31 o 
  -6  -2   7       13.19       15.47      3.67 o 
  -5  -2   7        4.08        3.19      2.45 o 
  -4  -2   7      439.28      438.26      8.10 o 
  -3  -2   7      667.03      639.44     11.88 o 
  -2  -2   7        9.46       14.43      1.71 o 
  -1  -2   7      182.63      167.66      3.71 o 
   0  -2   7     1221.53     1208.49     18.38 o 
   1  -2   7      304.93      284.65      6.26 o 
   2  -2   7       95.96      101.62      2.61 o 
   3  -2   7      112.51      114.71      2.66 o 
   4  -2   7      170.36      171.04      3.43 o 
   5  -2   7       23.02       28.14      2.63 o 
   6  -2   7      108.88      108.14      5.42 o 
   7  -2   7        4.47        2.86      2.13 o 
   8  -2   7        0.15       -1.67      2.74 o 
   9  -2   7       17.26       17.99      4.95 o 
  10  -2   7        0.19        3.55      4.01 o 
  11  -2   7        0.01       -5.97      5.97 o 
  -8  -1   7       16.95       15.89     10.77 o 
  -7  -1   7       29.79       41.90      6.07 o 
  -6  -1   7        4.96        2.91      3.12 o 
  -5  -1   7        8.29        8.02      2.65 o 
  -4  -1   7      334.84      324.65      8.20 o 
  -3  -1   7      212.41      196.96      4.41 o 
  -2  -1   7       58.06       56.38      2.48 o 
  -1  -1   7      754.38      701.27     12.40 o 
   0  -1   7      190.08      210.49      4.63 o 
   1  -1   7      157.04      156.77      3.39 o 
   2  -1   7      123.50      104.77      2.91 o 
   3  -1   7       10.89       11.65      1.58 o 
   4  -1   7      202.47      202.59      4.10 o 
   5  -1   7      160.21      149.57      3.46 o 
   6  -1   7        3.04        2.43      1.32 o 
   7  -1   7        6.17        6.82      2.17 o 
   8  -1   7       22.18       18.29      2.79 o 
   9  -1   7        0.82       -1.85      2.99 o 
  10  -1   7       16.90       16.91      4.41 o 
  11  -1   7        1.77       -1.41      5.96 o 
  -8   0   7       11.54       15.97      7.02 o 
  -7   0   7        2.02        1.85      5.76 o 
  -6   0   7        3.34        1.55      3.01 o 
  -5   0   7      142.43      139.69      5.10 o 
  -4   0   7      488.23      463.37     10.57 o 
  -3   0   7        1.92        1.97      1.34 o 
  -2   0   7      634.83      604.70      8.74 o 
  -1   0   7        0.90       -0.78      0.92 o 
   0   0   7      316.88      316.22      5.62 o 
   1   0   7      743.20      753.35     11.78 o 
   2   0   7      245.04      256.87      4.36 o 
   3   0   7       87.14       77.77      2.57 o 
   4   0   7      169.45      157.26      3.46 o 
   5   0   7      170.09      168.44      4.15 o 
   6   0   7       34.37       34.73      3.38 o 
   7   0   7       11.88       12.73      2.37 o 
   8   0   7        0.00       -1.51      2.11 o 
   9   0   7       39.95       42.31      3.62 o 
  10   0   7       25.94       28.83      5.32 o 
  11   0   7        0.03       -2.05      5.79 o 
  12   0   7        0.29        1.91      7.13 o 
  -8   1   7        4.33        4.63      6.92 o 
  -7   1   7        0.02       -1.01      3.73 o 
  -6   1   7        0.01       -1.85      3.15 o 
  -5   1   7      331.54      324.55      8.36 o 
  -4   1   7      899.80      861.48     17.62 o 
  -3   1   7      169.89      160.65      3.85 o 
  -2   1   7        0.67        1.05      1.00 o 
  -1   1   7       17.28       23.78      1.53 o 
   0   1   7        2.22        1.92      1.02 o 
   1   1   7      435.26      407.15      7.58 o 
   2   1   7      381.86      385.28      6.55 o 
   3   1   7       20.47       22.17      1.55 o 
   4   1   7       36.06       36.42      2.13 o 
   5   1   7      163.60      160.30      4.03 o 
   6   1   7       15.80       16.48      2.02 o 
   7   1   7        3.87        4.16      1.54 o 
   8   1   7       53.49       52.72      3.74 o 
   9   1   7       36.15       34.52      3.87 o 
  10   1   7        2.06       -2.28      3.41 o 
  11   1   7        0.76       -5.38      5.38 o 
  12   1   7        0.05       -5.12      7.92 o 
  -8   2   7       25.68       30.47     10.61 o 
  -7   2   7        8.40       13.99      4.57 o 
  -6   2   7       51.15       58.21      7.12 o 
  -5   2   7       17.41       13.29      3.73 o 
  -4   2   7        0.27       -0.16      2.21 o 
  -3   2   7      170.32      177.79      4.56 o 
  -2   2   7        0.05       -0.98      1.12 o 
  -1   2   7      113.88       98.83      2.70 o 
   0   2   7      389.80      395.06      6.30 o 
   1   2   7        3.13        5.24      0.95 o 
   2   2   7      127.66      126.52      2.71 o 
   3   2   7       16.41       21.06      1.73 o 
   4   2   7      437.87      440.56      7.49 o 
   5   2   7      129.77      125.29      3.53 o 
   6   2   7       58.11       63.85      2.70 o 
   7   2   7       66.67       72.29      3.03 o 
   8   2   7        2.67        4.48      2.36 o 
   9   2   7        7.32        2.08      3.05 o 
  10   2   7        6.89       12.65      3.80 o 
  11   2   7        4.11       -2.90      3.87 o 
  12   2   7        0.05        0.70      6.29 o 
  -7   3   7       15.59       17.58      4.71 o 
  -6   3   7      107.78      109.47      6.09 o 
  -5   3   7      467.63      469.07     13.67 o 
  -4   3   7       50.36       53.18      4.36 o 
  -3   3   7       60.98       58.04      2.93 o 
  -2   3   7       74.76       69.75      2.46 o 
  -1   3   7        8.05        6.61      1.11 o 
   0   3   7        5.24        8.08      1.18 o 
   1   3   7      107.02      111.53      2.61 o 
   2   3   7      335.36      355.72      5.49 o 
   3   3   7      235.31      216.84      3.98 o 
   4   3   7       15.57       15.72      1.53 o 
   5   3   7       51.00       55.72      2.98 o 
   6   3   7       91.96       92.52      4.90 o 
   7   3   7       10.13        8.46      2.01 o 
   8   3   7        1.70       -0.36      2.27 o 
   9   3   7       62.57       61.71      6.36 o 
  10   3   7        0.18       -3.04      3.56 o 
  11   3   7        0.06       -3.42      3.42 o 
  12   3   7        5.80        6.26      6.48 o 
  -7   4   7       24.27       24.83      6.91 o 
  -6   4   7        2.33        3.59      3.47 o 
  -5   4   7       87.83       85.80      5.26 o 
  -4   4   7       58.35       68.70      4.80 o 
  -3   4   7      140.96      135.06      5.53 o 
  -2   4   7        4.13        1.39      1.23 o 
  -1   4   7       30.26       39.17      1.80 o 
   0   4   7      154.88      150.03      3.39 o 
   1   4   7      180.07      160.67      3.81 o 
   2   4   7       78.74       73.66      2.14 o 
   3   4   7       22.52       21.72      1.70 o 
   4   4   7       15.35       16.09      1.40 o 
   5   4   7       40.26       43.14      2.57 o 
   6   4   7        7.93       11.56      1.67 o 
   7   4   7       34.84       32.20      3.00 o 
   8   4   7        5.40       -0.80      2.40 o 
   9   4   7        0.80       -1.20      3.12 o 
  10   4   7        1.70       -2.24      3.23 o 
  11   4   7        0.11       -3.72      3.72 o 
  12   4   7        1.47        2.15      4.37 o 
  -7   5   7        5.63        1.19      7.69 o 
  -6   5   7       53.82       58.53      5.34 o 
  -5   5   7        0.01       -4.74      4.74 o 
  -4   5   7       40.83       52.83      4.44 o 
  -3   5   7       18.39       21.07      3.01 o 
  -2   5   7        1.57        0.36      1.68 o 
  -1   5   7      151.15      142.75      4.30 o 
   0   5   7       35.77       38.44      2.68 o 
   1   5   7      513.76      519.44      8.67 o 
   2   5   7      226.28      220.31      5.15 o 
   3   5   7      152.90      155.36      3.32 o 
   4   5   7       47.97       51.35      1.99 o 
   5   5   7       33.23       34.12      3.04 o 
   6   5   7       71.82       97.20      3.47 o 
   7   5   7       15.65       12.87      2.55 o 
   8   5   7       47.27       29.09      3.20 o 
   9   5   7        2.90        4.60      3.33 o 
  10   5   7        2.92        0.77      4.18 o 
  11   5   7        3.90        1.61      4.24 o 
  12   5   7       20.40       29.56      9.39 o 
  -6   6   7      109.89      119.76     14.64 o 
  -5   6   7       11.67        6.70      3.97 o 
  -4   6   7        2.01        2.61      3.08 o 
  -3   6   7       13.02       15.65      4.30 o 
  -2   6   7        0.24       -2.41      2.41 o 
  -1   6   7       49.54       49.79      3.17 o 
   0   6   7        3.83        4.41      1.76 o 
   1   6   7        2.26        3.04      1.72 o 
   2   6   7        8.28        6.53      1.30 o 
   3   6   7        0.34        0.43      1.17 o 
   4   6   7        0.38        0.15      1.17 o 
   5   6   7        0.50        0.04      1.40 o 
   6   6   7        3.84        1.41      1.98 o 
   7   6   7        4.49        8.12      2.42 o 
   8   6   7       22.58       17.59      2.97 o 
   9   6   7       15.64       13.70      3.63 o 
  10   6   7       12.39        9.21      3.92 o 
  11   6   7        0.07        2.45      5.91 o 
  12   6   7        0.08       -3.25     11.04 o 
  -5   7   7       61.91       67.55      6.00 o 
  -4   7   7       12.20       10.34      3.66 o 
  -3   7   7        0.35        1.26      2.76 o 
  -2   7   7       65.28       64.51      8.39 o 
  -1   7   7       77.88       69.36      3.37 o 
   0   7   7        0.40       -1.68      1.68 o 
   1   7   7        5.57        5.42      2.33 o 
   2   7   7       22.04       20.79      4.11 o 
   3   7   7        0.95        0.20      1.50 o 
   4   7   7       14.63        9.04      1.77 o 
   5   7   7        0.11       -0.55      1.82 o 
   6   7   7        6.71       -0.42      2.43 o 
   7   7   7       68.96       60.78      6.84 o 
   8   7   7        0.22       -2.90      2.90 o 
   9   7   7        4.67       -3.40      3.40 o 
  10   7   7        1.99        2.03      5.61 o 
  11   7   7        6.79       -1.01      8.59 o 
  -4   8   7        0.12        0.83      3.45 o 
  -3   8   7        0.26       -0.11      2.84 o 
  -2   8   7        9.11       12.27     10.05 o 
  -1   8   7       45.66       50.30     12.12 o 
   0   8   7        0.00       -8.53      8.53 o 
   1   8   7       27.53       36.92      4.30 o 
   2   8   7        3.57        2.82      1.81 o 
   3   8   7        3.62        3.35      1.98 o 
   4   8   7       54.33       56.55      3.51 o 
   5   8   7       84.03       70.25      3.68 o 
   6   8   7       18.56       14.59      2.96 o 
   7   8   7        0.01       -2.51      2.69 o 
   8   8   7        0.23       -2.65      2.95 o 
   9   8   7       13.95       21.11      4.49 o 
  10   8   7        1.94       -4.07      5.82 o 
  11   8   7        6.41       -1.07      8.04 o 
  -2   9   7        9.46       -1.06     10.70 o 
  -1   9   7        2.14       -9.02      9.02 o 
   0   9   7        2.56       -8.50      8.50 o 
   1   9   7       29.32       35.73     11.21 o 
   2   9   7        0.02       -1.19      2.55 o 
   3   9   7        2.03        6.01      2.97 o 
   4   9   7       10.54       16.37      2.63 o 
   5   9   7        1.97       -1.42      2.50 o 
   6   9   7        2.98        4.05      2.86 o 
   7   9   7       22.35       15.43      4.19 o 
   8   9   7        0.57       -1.10      3.18 o 
   9   9   7        1.25       -3.48      3.48 o 
  10   9   7        4.49       -1.06      5.64 o 
  11   9   7        5.72        9.44      8.84 o 
  -2  10   7        0.85      -11.13     11.13 o 
  -1  10   7        0.00      -10.13     10.16 o 
   0  10   7        2.22       -5.18     10.04 o 
   1  10   7        1.10        0.96      9.08 o 
   2  10   7        0.31        6.65      8.91 o 
   3  10   7        0.14        1.91      8.37 o 
   4  10   7       49.03       51.18      4.33 o 
   5  10   7        5.55        2.82      3.25 o 
   6  10   7        8.98        3.88      2.92 o 
   7  10   7        0.00       -2.95      2.95 o 
   8  10   7        6.89        6.32      3.56 o 
   9  10   7        3.90       -0.51      3.80 o 
  10  10   7        4.80        9.77      6.12 o 
  -1  11   7        5.64       -3.89     12.18 o 
   0  11   7       19.02       14.26     12.95 o 
   2  11   7        7.65        8.47     10.28 o 
   3  11   7        4.58        9.59      9.88 o 
   4  11   7        2.44        2.21      3.58 o 
   5  11   7        3.77       -1.17      3.48 o 
   6  11   7        7.86        5.27      3.68 o 
   7  11   7        5.19        9.53      4.02 o 
   8  11   7        5.06        6.57      3.73 o 
   9  11   7        0.29       -3.84      3.84 o 
   1  12   7        0.09       -9.30     11.44 o 
   2  12   7        0.39       -7.54     10.62 o 
   3  12   7        7.41       11.10     10.89 o 
   4  12   7        3.26        4.20      4.01 o 
   5  12   7       11.05        5.38      5.36 o 
   6  12   7        6.86        3.87      3.84 o 
   7  12   7        0.80       -3.71      3.71 o 
  -2 -11   8       34.33       53.42     13.88 o 
  -1 -11   8        0.49        4.30      4.94 o 
   0 -11   8        3.35        2.15      6.14 o 
   1 -11   8        2.91       -0.36      4.37 o 
   2 -11   8        0.17        2.68      4.83 o 
  -4 -10   8        3.09        2.97      4.86 o 
  -3 -10   8        3.83        2.21      4.31 o 
  -2 -10   8        0.06        0.19      3.87 o 
  -1 -10   8        2.73        7.34      5.03 o 
   0 -10   8       47.35       50.97     12.46 o 
   2 -10   8        5.05       14.26      5.50 o 
   3 -10   8        1.45        0.68      3.93 o 
   4 -10   8        6.75        6.88      4.46 o 
  -5  -9   8        4.06       11.23      6.39 o 
  -4  -9   8        2.01       -0.31      4.22 o 
  -3  -9   8        0.03       -3.95      3.95 o 
  -2  -9   8       64.38       51.93      8.23 o 
  -1  -9   8      140.88      170.55     12.93 o 
   0  -9   8        3.37        3.01      4.67 o 
   1  -9   8       22.79       22.56      3.85 o 
   2  -9   8        1.58       -3.71      3.90 o 
   3  -9   8        0.07       -1.50      3.87 o 
   4  -9   8        3.45       -0.92      3.95 o 
   5  -9   8        1.67        6.40      5.55 o 
   6  -9   8        0.24       -2.73      4.66 o 
  -6  -8   8        0.26       -2.75      6.42 o 
  -5  -8   8        2.50        8.70      5.84 o 
  -4  -8   8        1.48        0.72      3.96 o 
  -3  -8   8        4.37       -3.17      3.79 o 
  -2  -8   8        2.86        1.48      3.89 o 
  -1  -8   8       76.57       82.95      5.73 o 
   0  -8   8      110.35      121.53     14.55 o 
   1  -8   8        1.08       -0.37      3.06 o 
   2  -8   8        7.90        6.33      3.88 o 
   3  -8   8       36.99       46.33      7.04 o 
   4  -8   8        3.62        6.44      4.00 o 
   5  -8   8       33.66       44.16      5.50 o 
   6  -8   8        7.08        8.66      4.33 o 
   7  -8   8        0.82        4.48      4.66 o 
  -7  -7   8        2.04       -0.99      6.62 o 
  -6  -7   8       17.00       20.46      6.69 o 
  -5  -7   8        3.05        1.06      5.67 o 
  -4  -7   8        0.00       -0.69      3.43 o 
  -3  -7   8       30.08       34.79      4.51 o 
  -2  -7   8      142.15      142.33      6.37 o 
  -1  -7   8        2.00        6.93      3.41 o 
   0  -7   8      187.63      201.52      8.19 o 
   1  -7   8       51.04       63.03      4.14 o 
   2  -7   8        0.96        0.33      2.95 o 
   3  -7   8        3.54        4.69      3.07 o 
   4  -7   8        7.20        4.57      3.11 o 
   5  -7   8       28.93       38.61      4.79 o 
   6  -7   8       14.39       14.04      4.36 o 
   7  -7   8       21.56       29.35      5.34 o 
   8  -7   8        1.18        3.38      5.16 o 
  -7  -6   8        0.03       -5.19      5.20 o 
  -6  -6   8        3.33        2.15      4.95 o 
  -5  -6   8       18.07       16.14      4.18 o 
  -4  -6   8        6.65        3.94      2.96 o 
  -3  -6   8       42.57       45.03      3.75 o 
  -2  -6   8      180.80      175.44      5.67 o 
  -1  -6   8       15.59       11.91      2.72 o 
   0  -6   8      418.19      438.68     10.96 o 
   1  -6   8       29.50       37.39      3.65 o 
   2  -6   8       42.34       48.16      4.00 o 
   3  -6   8       52.25       59.79      4.02 o 
   4  -6   8       26.52       27.85      3.75 o 
   5  -6   8       10.95        6.33      3.22 o 
   6  -6   8       10.19        7.03      3.34 o 
   7  -6   8        6.90        1.84      3.60 o 
   8  -6   8        1.98       -0.76      4.95 o 
   9  -6   8        0.09        2.04      5.30 o 
  -8  -5   8        1.88        7.23     10.56 o 
  -7  -5   8        0.01       -3.32      4.40 o 
  -6  -5   8        4.36        8.07      4.24 o 
  -5  -5   8        6.12        2.75      3.62 o 
  -4  -5   8       13.08       14.51      2.98 o 
  -3  -5   8       59.97       67.11      4.14 o 
  -2  -5   8      136.43      137.24      4.96 o 
  -1  -5   8     2130.86     2070.90     38.93 o 
   0  -5   8      296.73      317.37      7.66 o 
   1  -5   8       41.28       45.31      2.62 o 
   2  -5   8        4.67        5.47      1.74 o 
   3  -5   8        3.36        4.39      2.05 o 
   4  -5   8        5.12        0.67      2.63 o 
   5  -5   8       88.63       98.78      4.86 o 
   6  -5   8       51.73       45.01      7.00 o 
   7  -5   8       28.57       19.77      5.80 o 
   8  -5   8        5.66       10.52      8.58 o 
   9  -5   8        0.32        3.91      4.00 o 
  -8  -4   8        0.34       -4.71      4.71 o 
  -7  -4   8       86.60      112.58      7.89 o 
  -6  -4   8       11.48       13.81      4.15 o 
  -5  -4   8       31.39       31.83      4.59 o 
  -4  -4   8        7.89        6.98      3.42 o 
  -3  -4   8      380.45      361.61      8.92 o 
  -2  -4   8      218.85      207.15      5.50 o 
  -1  -4   8       33.77       36.11      2.61 o 
   0  -4   8      111.41      113.02      2.92 o 
   1  -4   8       28.37       28.60      2.04 o 
   2  -4   8       38.47       37.04      2.15 o 
   3  -4   8      113.90       98.83      3.18 o 
   4  -4   8        6.78        8.80      1.80 o 
   5  -4   8        1.96        0.40      2.53 o 
   6  -4   8        5.63        0.75      2.90 o 
   7  -4   8        9.59        5.89      3.40 o 
   8  -4   8        0.90        0.17      4.05 o 
   9  -4   8        2.14        2.35      3.95 o 
  10  -4   8        3.42       -1.84      4.46 o 
  -8  -3   8        7.85        7.30      6.33 o 
  -7  -3   8        0.00       -2.10      3.98 o 
  -6  -3   8       12.95       18.45      4.31 o 
  -5  -3   8       34.41       37.15      4.58 o 
  -4  -3   8      132.58      102.09      5.42 o 
  -3  -3   8      309.90      279.46      7.42 o 
  -2  -3   8     1637.88     1493.15     23.64 o 
  -1  -3   8        1.94        2.27      1.25 o 
   0  -3   8      241.33      242.08      4.50 o 
   1  -3   8        3.39        3.99      1.36 o 
   2  -3   8      145.39      131.80      3.25 o 
   3  -3   8       16.01       21.51      1.77 o 
   4  -3   8        9.05       11.58      1.64 o 
   5  -3   8       91.36       92.03      3.58 o 
   6  -3   8        1.96        3.44      2.11 o 
   7  -3   8        5.15        7.44      3.11 o 
   8  -3   8       42.26       38.80      5.88 o 
   9  -3   8        1.23        1.77      3.74 o 
  10  -3   8        7.98        5.90      4.39 o 
  -8  -2   8        5.49        5.69      7.94 o 
  -7  -2   8        0.31       -0.05      3.99 o 
  -6  -2   8        8.15       11.23      4.26 o 
  -5  -2   8       22.70       24.36      3.99 o 
  -4  -2   8      320.54      275.99      7.53 o 
  -3  -2   8      251.50      232.55      5.73 o 
  -2  -2   8      885.33      780.72     13.13 o 
  -1  -2   8       29.40       38.14      2.36 o 
   0  -2   8        8.20        9.25      1.42 o 
   1  -2   8       23.40       30.60      2.11 o 
   2  -2   8      376.01      388.54      6.85 o 
   3  -2   8       71.60       70.07      2.38 o 
   4  -2   8       25.69       24.93      2.51 o 
   5  -2   8       31.81       35.17      3.24 o 
   6  -2   8       33.85       36.79      2.83 o 
   7  -2   8        3.95       -0.29      2.19 o 
   8  -2   8        6.27        5.08      3.27 o 
   9  -2   8        4.12        1.08      3.48 o 
  10  -2   8       16.62       12.58      4.44 o 
  11  -2   8        0.28       -1.12      6.13 o 
  -8  -1   8       12.98       11.46      8.01 o 
  -7  -1   8       34.30       40.03      9.70 o 
  -6  -1   8        0.01        1.66      3.43 o 
  -5  -1   8        5.28        7.75      2.74 o 
  -4  -1   8      153.48      145.44      4.58 o 
  -3  -1   8      779.86      699.61     14.72 o 
  -2  -1   8       84.58       82.66      2.94 o 
  -1  -1   8       66.06       58.80      3.34 o 
   0  -1   8        2.25        0.40      1.34 o 
   1  -1   8       15.81       13.20      1.67 o 
   2  -1   8       83.41       83.50      2.48 o 
   3  -1   8        6.81        8.71      1.53 o 
   4  -1   8      197.35      194.82      4.15 o 
   5  -1   8       96.94       90.65      2.75 o 
   6  -1   8        1.35       -0.21      1.81 o 
   7  -1   8        0.83       -1.90      1.90 o 
   8  -1   8       23.40       25.56      3.12 o 
   9  -1   8        2.63       -2.45      3.29 o 
  10  -1   8        4.37        6.38      5.27 o 
  11  -1   8        0.38       -2.47      5.82 o 
  -8   0   8        1.36        2.33     11.43 o 
  -7   0   8        2.31        0.35      6.00 o 
  -6   0   8       23.07       31.73      6.74 o 
  -5   0   8       13.82       13.45      2.87 o 
  -4   0   8        0.27        0.68      2.26 o 
  -3   0   8      204.34      171.49      4.78 o 
  -2   0   8       41.89       46.29      2.54 o 
  -1   0   8       51.17       58.58      2.64 o 
   0   0   8      374.72      370.08      6.58 o 
   1   0   8        9.21       19.79      1.80 o 
   2   0   8      227.78      228.97      5.02 o 
   3   0   8        1.12       -1.23      1.23 o 
   4   0   8      113.00      108.02      2.88 o 
   5   0   8        0.13        0.26      1.06 o 
   6   0   8       13.11       13.38      1.96 o 
   7   0   8        0.10       -1.17      1.97 o 
   8   0   8        1.00        0.49      2.42 o 
   9   0   8       21.04       20.46      3.33 o 
  10   0   8        1.09        1.29      4.16 o 
  11   0   8        0.38       -1.44      5.72 o 
  12   0   8        0.32        0.68      8.54 o 
  -8   1   8       10.29       13.82      9.54 o 
  -7   1   8        0.87       -1.57      6.02 o 
  -6   1   8        1.10        0.23      3.49 o 
  -5   1   8       89.86       87.40      5.54 o 
  -4   1   8        4.83        0.58      2.34 o 
  -3   1   8      790.46      740.36     13.65 o 
  -2   1   8      121.81      105.08      3.04 o 
  -1   1   8       29.42       33.13      1.90 o 
   0   1   8        3.77        2.54      1.16 o 
   1   1   8        4.67        5.72      1.11 o 
   2   1   8       76.29       66.13      2.23 o 
   3   1   8       23.51       25.60      1.71 o 
   4   1   8       10.59        7.42      1.59 o 
   5   1   8      159.83      151.07      4.04 o 
   6   1   8        1.52        1.26      1.66 o 
   7   1   8        9.96       13.06      2.47 o 
   8   1   8        2.69       -0.74      2.38 o 
   9   1   8       88.49      101.22      5.76 o 
  10   1   8       23.75       23.61      4.06 o 
  11   1   8        0.23       -5.30      5.30 o 
  12   1   8        0.05       -4.53      6.57 o 
  -7   2   8        0.22       -2.20      6.50 o 
  -6   2   8        4.49        3.23      3.97 o 
  -5   2   8       71.55       74.29      5.68 o 
  -4   2   8      679.79      628.56     17.19 o 
  -3   2   8      725.37      673.13     14.17 o 
  -2   2   8       10.38       11.81      1.96 o 
  -1   2   8       33.68       40.39      2.25 o 
   0   2   8      122.89      117.89      2.77 o 
   1   2   8       64.37       63.49      2.16 o 
   2   2   8       52.76       55.86      2.67 o 
   3   2   8       14.62       18.02      1.82 o 
   4   2   8        0.34       -1.11      1.11 o 
   5   2   8      147.48      145.91      3.98 o 
   6   2   8      280.52      270.42      6.06 o 
   7   2   8        5.83        7.34      1.99 o 
   8   2   8       56.39       49.93      3.63 o 
   9   2   8        1.06        5.56      3.08 o 
  10   2   8        0.66       -0.97      3.20 o 
  11   2   8        2.78       -2.30      3.70 o 
  12   2   8        1.48       -6.23      6.23 o 
  -7   3   8        4.70        8.88      4.61 o 
  -6   3   8        0.63        0.85      3.67 o 
  -5   3   8        0.01       -1.16      3.42 o 
  -4   3   8       71.16       77.19      8.27 o 
  -3   3   8       16.86       22.31      3.34 o 
  -2   3   8      371.93      379.21      7.70 o 
  -1   3   8       66.47       61.75      2.16 o 
   0   3   8       24.43       25.88      1.69 o 
   1   3   8        0.74        2.08      1.16 o 
   2   3   8       14.36       15.76      1.36 o 
   3   3   8       11.04        9.77      1.41 o 
   4   3   8      100.83      108.40      3.00 o 
   5   3   8      824.86      804.99     21.60 o 
   6   3   8      134.34      131.90      4.47 o 
   7   3   8       40.46       47.14      4.90 o 
   8   3   8      171.98      174.07     12.00 o 
   9   3   8        5.80        2.11      3.01 o 
  10   3   8        1.27        0.41      3.36 o 
  11   3   8        0.02       -3.66      3.66 o 
  12   3   8        2.27       -3.38      7.18 o 
  -6   4   8      109.90      128.17      7.35 o 
  -5   4   8       70.86       80.31      7.24 o 
  -4   4   8        2.62       -0.20      2.95 o 
  -3   4   8      100.70       93.15      5.02 o 
  -2   4   8       18.91       27.65      2.99 o 
  -1   4   8       81.64       69.68      2.42 o 
   0   4   8       15.99       16.92      1.58 o 
   1   4   8       76.25       75.83      2.32 o 
   2   4   8       58.27       56.54      2.06 o 
   3   4   8      118.84      112.25      3.00 o 
   4   4   8       31.86       38.97      1.99 o 
   5   4   8        1.55        2.43      1.40 o 
   6   4   8      119.66      122.05      3.77 o 
   7   4   8        1.03        0.15      2.14 o 
   8   4   8        6.75        8.39      2.59 o 
   9   4   8       18.63       15.12      3.85 o 
  10   4   8        1.97        0.87      4.34 o 
  11   4   8        0.07       -3.75      3.75 o 
  12   4   8        0.33       -2.03      4.48 o 
  -6   5   8        0.06        4.00      3.65 o 
  -5   5   8       88.25       87.83      5.43 o 
  -4   5   8       32.00       37.11      4.20 o 
  -3   5   8       77.80       84.35      4.74 o 
  -2   5   8        6.40        7.53      2.50 o 
  -1   5   8       25.94       25.89      2.97 o 
   0   5   8       29.27       31.56      2.20 o 
   1   5   8       33.57       39.22      3.24 o 
   2   5   8      203.14      206.15      4.61 o 
   3   5   8       59.70       61.24      2.23 o 
   4   5   8       18.17       16.26      1.70 o 
   5   5   8       10.64       10.63      1.85 o 
   6   5   8        7.13        3.30      2.09 o 
   7   5   8      149.83      128.98      6.89 o 
   8   5   8       16.17        9.24      2.73 o 
   9   5   8        0.40       -2.14      3.27 o 
  10   5   8        5.12        5.22      5.40 o 
  11   5   8        0.27       -1.38      4.15 o 
  12   5   8       11.10       19.50      5.51 o 
  -5   6   8       21.29       15.64      4.72 o 
  -4   6   8       33.44       35.70      5.38 o 
  -3   6   8        8.83       12.53      3.50 o 
  -2   6   8        0.18       -2.37      2.74 o 
  -1   6   8        4.80        2.62      1.97 o 
   0   6   8       32.62       31.25      2.44 o 
   1   6   8        0.63       -1.50      1.50 o 
   2   6   8        1.37       -0.98      1.83 o 
   3   6   8        2.03        2.56      1.42 o 
   4   6   8       43.09       47.02      3.50 o 
   5   6   8        1.51        0.90      1.81 o 
   6   6   8       35.85       26.98      3.04 o 
   7   6   8       14.29       13.27      2.71 o 
   8   6   8       10.48        1.67      2.58 o 
   9   6   8        0.62       -3.88      3.88 o 
  10   6   8       24.76       23.07      4.58 o 
  11   6   8        9.73        7.59      5.52 o 
  12   6   8       17.38       18.98     13.36 o 
  -5   7   8        1.93        3.93      4.76 o 
  -4   7   8        3.93        9.49      4.73 o 
  -3   7   8        7.88       10.48      3.78 o 
  -2   7   8        4.68        0.76      5.80 o 
  -1   7   8        7.17        7.37      2.19 o 
   0   7   8        5.16        2.61      2.07 o 
   1   7   8        0.97       -2.22      2.22 o 
   2   7   8      126.79      125.49      3.83 o 
   3   7   8       65.13       57.24      3.09 o 
   4   7   8       40.74       39.25      4.11 o 
   5   7   8        4.37        4.79      2.48 o 
   6   7   8       54.89       44.12      6.98 o 
   7   7   8        2.31       -1.25      2.72 o 
   8   7   8        0.11       -3.06      3.06 o 
   9   7   8        0.13        0.81      3.66 o 
  10   7   8        2.46       -5.38      5.38 o 
  11   7   8       31.93       28.12      8.23 o 
  -4   8   8        1.48       -3.91      5.98 o 
  -3   8   8        0.72       -1.01      3.33 o 
  -2   8   8       10.96        9.73      2.59 o 
  -1   8   8        8.82        8.25      3.17 o 
   0   8   8       15.96        8.53      2.47 o 
   1   8   8      140.31      141.89      5.88 o 
   2   8   8       50.95       50.86      4.53 o 
   3   8   8       12.48       12.75      2.42 o 
   4   8   8        5.08        3.12      3.74 o 
   5   8   8        4.48        8.37      2.79 o 
   6   8   8       18.69       22.20      3.32 o 
   7   8   8       20.79       13.26      3.29 o 
   8   8   8        0.74        2.10      3.13 o 
   9   8   8        0.00       -3.45      3.45 o 
  10   8   8        0.22       -5.49      5.49 o 
  11   8   8        0.50       -4.32      6.99 o 
  -3   9   8        0.11       -2.20      3.67 o 
  -2   9   8        0.67      -10.05     10.05 o 
  -1   9   8        3.78       -3.81      9.51 o 
   0   9   8       10.15        3.89      9.71 o 
   1   9   8        2.24       -3.02      3.02 o 
   2   9   8      252.99      260.96      8.57 o 
   3   9   8      141.34      160.55      6.43 o 
   4   9   8       27.25       36.57      4.06 o 
   5   9   8       14.12       13.78      3.22 o 
   6   9   8        2.39       -2.76      2.76 o 
   7   9   8        0.33       -1.08      2.99 o 
   8   9   8        0.33       -3.09      3.09 o 
   9   9   8       11.54        6.81      5.72 o 
  10   9   8        0.81       -7.21      7.21 o 
  -2  10   8        0.93       -4.29     11.80 o 
  -1  10   8        0.04      -10.05     10.05 o 
   0  10   8       19.69       25.09     12.18 o 
   1  10   8       16.14       15.64     11.10 o 
   2  10   8        1.52       -1.59      8.88 o 
   3  10   8       11.65       18.22      3.74 o 
   4  10   8       13.58       15.48      6.03 o 
   5  10   8       12.74       13.94      3.64 o 
   6  10   8        5.36        2.49      3.13 o 
   7  10   8        2.24       -3.07      3.07 o 
   8  10   8        0.56       -3.32      3.32 o 
   9  10   8        0.28       -3.78      3.78 o 
  10  10   8        0.20       -6.76      6.76 o 
   0  11   8       17.76       29.54     14.28 o 
   1  11   8       58.44       57.35     15.47 o 
   2  11   8        0.04       -5.24     10.12 o 
   3  11   8       32.73       23.31      4.87 o 
   4  11   8        6.80        4.87      3.45 o 
   5  11   8        8.71       12.75      5.73 o 
   6  11   8        0.00        0.72      3.70 o 
   7  11   8        0.01       -3.02      3.02 o 
   8  11   8        1.75       -3.42      3.42 o 
   2  12   8       13.50       13.17     13.06 o 
   3  12   8        8.68        2.30     10.35 o 
   4  12   8       31.55       24.32     11.50 o 
   5  12   8       10.06        8.85      3.94 o 
   6  12   8        0.01        0.33      4.40 o 
   7  12   8        0.15       -4.04      4.56 o 
  -3 -10   9       18.55       15.55      5.21 o 
  -2 -10   9        1.05        2.81      4.52 o 
  -1 -10   9        5.71       -0.45      3.89 o 
   0 -10   9       59.40       42.85     10.06 o 
   1 -10   9        6.71       12.35      4.77 o 
   2 -10   9       53.17       52.47      6.12 o 
   3 -10   9        0.42        0.57      4.43 o 
  -4  -9   9        6.92        1.78      6.45 o 
  -3  -9   9        3.00       -3.00      4.31 o 
  -2  -9   9        1.75       -4.05      4.05 o 
  -1  -9   9        1.80        0.43      4.03 o 
   0  -9   9       49.75       48.34     17.63 o 
   1  -9   9       34.93       37.84      8.02 o 
   2  -9   9        2.47        1.08      4.32 o 
   3  -9   9       17.51       22.75      7.23 o 
   4  -9   9        2.55        1.49      4.39 o 
   5  -9   9        1.45        3.10      4.32 o 
  -5  -8   9       12.28       11.71      7.23 o 
  -4  -8   9        7.94        8.69      5.87 o 
  -3  -8   9        7.08       10.67      4.22 o 
  -2  -8   9      105.07      111.15      8.31 o 
  -1  -8   9      175.64      188.83     21.26 o 
   0  -8   9        0.01        0.28      3.59 o 
   1  -8   9       71.78       66.53      5.79 o 
   2  -8   9       24.97       26.19      4.10 o 
   3  -8   9       43.48       39.21      4.39 o 
   4  -8   9        0.06       -2.35      4.09 o 
   5  -8   9        3.41       -0.26      4.08 o 
   6  -8   9        1.09        0.74      4.29 o 
  -6  -7   9        0.07       -1.17      6.25 o 
  -5  -7   9       44.27       65.29     19.89 o 
  -4  -7   9       89.15       97.24     19.30 o 
  -3  -7   9        5.50       11.52      4.13 o 
  -2  -7   9       27.36       26.89      4.40 o 
  -1  -7   9      302.48      300.30      9.96 o 
   0  -7   9       93.74      107.03      5.53 o 
   1  -7   9       31.20       29.75      4.03 o 
   2  -7   9       78.89       79.63      5.18 o 
   3  -7   9       13.76        7.08      3.42 o 
   4  -7   9       26.73       34.14      4.18 o 
   5  -7   9        0.43       -2.75      3.16 o 
   6  -7   9        0.15        4.27      4.92 o 
   7  -7   9        0.35        5.94      3.94 o 
  -6  -6   9        0.32        0.55      6.84 o 
  -5  -6   9        0.47        1.66      4.82 o 
  -4  -6   9        0.07        2.64      4.18 o 
  -3  -6   9        4.88        0.96      3.21 o 
  -2  -6   9       79.45       74.80      5.90 o 
  -1  -6   9        8.74       13.52      3.20 o 
   0  -6   9        1.21        0.64      3.11 o 
   1  -6   9        0.72       -0.36      2.93 o 
   2  -6   9        1.43       -1.65      2.88 o 
   3  -6   9        1.30       -2.82      2.84 o 
   4  -6   9       40.55       42.32      4.31 o 
   5  -6   9        3.62        4.15      3.48 o 
   6  -6   9        0.44       -1.21      3.77 o 
   7  -6   9        0.13       -0.44      3.70 o 
   8  -6   9        0.00       -0.87      3.91 o 
  -7  -5   9        0.00       -0.98      4.64 o 
  -6  -5   9        0.44       -1.34      4.23 o 
  -5  -5   9       39.01       44.60      6.68 o 
  -4  -5   9       36.63       49.59      5.06 o 
  -3  -5   9       13.05       16.01      3.06 o 
  -2  -5   9      209.07      194.44      6.13 o 
  -1  -5   9        0.90        1.23      2.54 o 
   0  -5   9      991.40     1003.36     20.00 o 
   1  -5   9      434.98      440.13      9.97 o 
   2  -5   9       26.05       25.57      2.77 o 
   3  -5   9        1.04       -0.28      2.63 o 
   4  -5   9       16.54       18.99      3.70 o 
   5  -5   9       26.44       34.58      5.33 o 
   6  -5   9        4.42        2.77      3.47 o 
   7  -5   9       23.39       22.95      4.33 o 
   8  -5   9        0.00       -3.73      3.73 o 
   9  -5   9        2.58       -1.24      4.09 o 
  -7  -4   9        1.73       -1.24      4.62 o 
  -6  -4   9       12.17        7.34      4.34 o 
  -5  -4   9       26.16       21.48      4.52 o 
  -4  -4   9       14.37       20.31      4.15 o 
  -3  -4   9       60.69       76.30      5.54 o 
  -2  -4   9      130.60      123.03      4.40 o 
  -1  -4   9      144.46      147.92      5.01 o 
   0  -4   9      176.68      174.54      5.34 o 
   1  -4   9      347.86      338.76      8.09 o 
   2  -4   9       41.49       44.60      3.05 o 
   3  -4   9       14.81       15.53      2.47 o 
   4  -4   9        3.07        4.11      2.16 o 
   5  -4   9       11.05       12.12      3.12 o 
   6  -4   9       28.62       33.06      4.92 o 
   7  -4   9       31.95       37.73     11.70 o 
   9  -4   9       68.90       70.74     12.24 o 
  10  -4   9       14.70        9.60      5.32 o 
  -7  -3   9        1.17       -2.86      4.56 o 
  -6  -3   9       13.80        9.50      4.43 o 
  -5  -3   9       16.40       20.41      4.37 o 
  -4  -3   9        1.20       -3.21      3.21 o 
  -3  -3   9      172.65      159.83      6.61 o 
  -2  -3   9        0.14        4.27      2.23 o 
  -1  -3   9      239.65      229.12      6.34 o 
   0  -3   9       19.09       23.97      2.23 o 
   1  -3   9       63.25       65.41      4.23 o 
   2  -3   9       29.74       23.40      1.89 o 
   3  -3   9      124.60      126.79      4.23 o 
   4  -3   9       29.19       37.62      2.89 o 
   5  -3   9       10.93       11.10      2.44 o 
   6  -3   9       90.99       87.75      4.43 o 
   7  -3   9       73.69       96.62     10.59 o 
   8  -3   9       12.68       15.76      4.03 o 
   9  -3   9       44.29       33.83     10.08 o 
  10  -3   9        5.90        9.25      4.74 o 
  -7  -2   9       17.36       27.54      6.67 o 
  -6  -2   9        0.29       -2.78      3.62 o 
  -5  -2   9      105.18      106.10      6.70 o 
  -4  -2   9        0.11       -1.00      2.98 o 
  -3  -2   9       34.23       41.70      4.50 o 
  -2  -2   9       36.59       36.33      3.24 o 
  -1  -2   9      475.12      446.41      8.90 o 
   0  -2   9        0.57        1.40      1.57 o 
   1  -2   9       10.70        4.59      1.46 o 
   2  -2   9       34.07       42.45      2.47 o 
   3  -2   9        9.01        9.83      1.60 o 
   4  -2   9       10.34       11.14      1.87 o 
   5  -2   9       25.37       30.24      2.78 o 
   6  -2   9       18.03       24.77      2.76 o 
   7  -2   9      151.22      161.52      7.39 o 
   8  -2   9        0.06       -3.21      3.21 o 
   9  -2   9        1.19        1.41      5.91 o 
  10  -2   9        1.95       -1.20      8.59 o 
  11  -2   9        0.00        0.35      7.25 o 
  -7  -1   9       20.69       33.98      8.32 o 
  -6  -1   9        4.66        8.68      5.18 o 
  -5  -1   9       13.47       21.06      4.17 o 
  -4  -1   9       42.12       43.78      4.58 o 
  -3  -1   9       50.49       65.50      4.03 o 
  -2  -1   9      280.00      261.06      6.41 o 
  -1  -1   9        3.47        7.06      1.77 o 
   0  -1   9       52.91       50.76      2.66 o 
   1  -1   9        1.04        2.59      1.55 o 
   2  -1   9        4.75        5.28      1.56 o 
   3  -1   9        6.31        7.78      1.39 o 
   4  -1   9        0.01       -0.56      1.33 o 
   5  -1   9      217.82      205.16      5.08 o 
   6  -1   9      128.01      130.55      4.50 o 
   7  -1   9        0.87        0.26      2.11 o 
   8  -1   9        4.64        0.27      2.45 o 
   9  -1   9       10.01        7.79      3.93 o 
  10  -1   9       23.27       18.30      6.41 o 
  11  -1   9        0.27       -2.28      6.21 o 
  -7   0   9       15.12       22.04      7.94 o 
  -6   0   9       30.65       49.45     14.31 o 
  -5   0   9        3.28        0.90      4.27 o 
  -4   0   9       17.37       21.04      2.67 o 
  -3   0   9       56.48       52.31      3.69 o 
  -2   0   9      508.99      469.98      9.75 o 
  -1   0   9      307.18      284.37      7.15 o 
   0   0   9        0.35       -1.42      1.42 o 
   1   0   9      304.24      284.50      6.11 o 
   2   0   9      238.37      218.09      5.08 o 
   3   0   9       20.88       27.55      2.16 o 
   4   0   9        7.27       10.29      1.83 o 
   5   0   9      137.52      123.21      5.92 o 
   6   0   9      248.10      261.93      7.19 o 
   7   0   9        1.14       -1.51      2.10 o 
   8   0   9       11.32       10.00      3.31 o 
   9   0   9       15.51       20.09      4.11 o 
  10   0   9        5.34        5.98      6.03 o 
  11   0   9        1.61       -4.07      9.01 o 
  -7   1   9        3.83       -5.84      6.54 o 
  -6   1   9        0.14       -0.97      8.66 o 
  -5   1   9        6.46        4.67      3.59 o 
  -4   1   9       15.65       11.89      2.76 o 
  -3   1   9        5.15        6.14      2.77 o 
  -2   1   9      313.90      300.29      7.66 o 
  -1   1   9        5.67        5.23      1.70 o 
   0   1   9       77.81       77.92      2.59 o 
   1   1   9      217.17      195.17      4.71 o 
   2   1   9      344.05      342.09      7.00 o 
   3   1   9        2.60        1.79      1.56 o 
   4   1   9       41.68       46.38      2.64 o 
   5   1   9       11.31       15.78      2.06 o 
   6   1   9      177.39      166.96      6.22 o 
   7   1   9       19.08       26.47      3.04 o 
   8   1   9       23.99       24.26      3.17 o 
   9   1   9       61.18       65.59      8.19 o 
  10   1   9       27.32       32.28      5.84 o 
  11   1   9        0.03       -1.68     13.31 o 
  12   1   9        3.21       -3.32      8.14 o 
  -7   2   9        0.09       -4.06      7.73 o 
  -6   2   9        0.16       -0.16      3.94 o 
  -5   2   9       10.69        8.16      3.82 o 
  -4   2   9        2.00        4.61      3.24 o 
  -3   2   9      481.26      464.75     10.43 o 
  -2   2   9      731.66      687.51     14.48 o 
  -1   2   9      185.13      179.78      5.24 o 
   0   2   9        0.28       -0.12      1.25 o 
   1   2   9        2.60        0.69      1.22 o 
   2   2   9       35.14       39.53      2.01 o 
   3   2   9      279.26      267.49      5.85 o 
   4   2   9      546.07      540.39     10.25 o 
   5   2   9      499.15      506.59      9.78 o 
   6   2   9      170.94      160.44      5.38 o 
   7   2   9        4.30        5.21      2.00 o 
   8   2   9       29.90       42.94      6.57 o 
   9   2   9        1.46        3.46      3.23 o 
  10   2   9        0.07       -3.29      3.29 o 
  11   2   9        2.95        1.71      4.00 o 
  12   2   9        0.00        4.43      8.14 o 
  -6   3   9        0.19        0.96      3.94 o 
  -5   3   9        0.49       -2.05      4.58 o 
  -4   3   9       38.76       39.75      4.59 o 
  -3   3   9       26.88       31.54      3.29 o 
  -2   3   9       18.91       23.68      3.64 o 
  -1   3   9       90.86       88.08      3.49 o 
   0   3   9       21.83       18.72      1.82 o 
   1   3   9        4.43        3.00      1.29 o 
   2   3   9       81.05       76.72      2.42 o 
   3   3   9      115.06      117.46      3.01 o 
   4   3   9      276.47      274.04      6.78 o 
   5   3   9     1025.04      964.63     28.63 o 
   6   3   9      132.69      118.87      6.14 o 
   7   3   9      123.19      130.51      8.14 o 
   8   3   9      189.98      197.77      9.56 o 
   9   3   9        6.72       10.15      3.62 o 
  10   3   9        0.00       -3.30      3.30 o 
  11   3   9        3.78       -3.30      5.48 o 
  12   3   9        0.97       -5.88      5.88 o 
  -6   4   9       29.94       41.97      8.24 o 
  -5   4   9        5.04        2.75      3.68 o 
  -4   4   9       10.34        9.06      3.64 o 
  -3   4   9        0.01       -0.83      2.45 o 
  -2   4   9        8.15        8.74      3.02 o 
  -1   4   9        4.39        2.50      2.19 o 
   0   4   9        0.07       -1.35      1.35 o 
   1   4   9        2.01       -0.66      1.41 o 
   2   4   9       21.47       22.28      1.95 o 
   3   4   9      423.16      419.40      7.29 o 
   4   4   9      235.75      240.03      6.39 o 
   5   4   9       66.73       70.09      5.20 o 
   6   4   9      168.53      168.97      8.67 o 
   7   4   9      468.20      438.65     23.44 o 
   8   4   9        6.69       10.10      3.18 o 
   9   4   9        9.33        9.07      3.63 o 
  10   4   9        0.12       -2.10      3.53 o 
  11   4   9        1.04       -3.85      3.85 o 
  12   4   9        1.92       -4.55      4.55 o 
  -5   5   9        0.12       -3.66      3.66 o 
  -4   5   9        6.15        2.30      3.49 o 
  -3   5   9       61.06       69.18      5.28 o 
  -2   5   9        0.47       -2.64      2.64 o 
  -1   5   9        5.61        2.58      2.62 o 
   0   5   9        3.88        2.70      2.59 o 
   1   5   9       96.45       87.13      3.34 o 
   2   5   9       26.07       21.71      2.13 o 
   3   5   9      501.59      492.65      9.14 o 
   4   5   9     1028.87     1009.60     29.23 o 
   5   5   9        7.89        5.33      2.06 o 
   6   5   9       81.03       74.45      5.89 o 
   7   5   9        1.21       -1.60      2.31 o 
   8   5   9        4.09        9.17      2.82 o 
   9   5   9        0.90       -1.03      3.28 o 
  10   5   9        6.58        6.40      3.95 o 
  11   5   9        0.53       -1.88      4.37 o 
  12   5   9        4.34        0.54      5.26 o 
  -5   6   9        0.19       -2.29      4.00 o 
  -4   6   9       20.71       21.32      5.10 o 
  -3   6   9        0.43       -0.71      3.58 o 
  -2   6   9        0.00       -2.57      2.86 o 
  -1   6   9       55.64       58.17      4.07 o 
   0   6   9       27.76       27.80      3.90 o 
   1   6   9       38.84       35.28      2.85 o 
   2   6   9       64.32       57.54      5.10 o 
   3   6   9        9.85       12.88      2.50 o 
   4   6   9      283.09      279.42     13.16 o 
   5   6   9       29.76       24.06      2.67 o 
   6   6   9        2.36       -1.58      2.03 o 
   7   6   9       25.23       22.21      3.00 o 
   8   6   9       20.69       18.68      3.14 o 
   9   6   9        0.00       -0.29      4.24 o 
  10   6   9        0.06       -4.70      4.73 o 
  11   6   9        1.21       -1.26      5.45 o 
  -4   7   9        0.03       -0.40      4.00 o 
  -3   7   9        1.68        2.01      2.75 o 
  -2   7   9       16.23       22.25      4.00 o 
  -1   7   9       93.73       88.93      5.01 o 
   0   7   9       14.73       10.39      3.75 o 
   1   7   9       29.18       30.10      4.07 o 
   2   7   9      287.22      296.26      9.44 o 
   3   7   9      447.79      447.23     12.88 o 
   4   7   9        0.69        2.89      2.64 o 
   5   7   9       27.34       21.64      3.25 o 
   6   7   9       26.06       22.03      3.44 o 
   7   7   9        0.03        1.82      3.03 o 
   8   7   9        5.26        4.46      3.58 o 
   9   7   9        1.78        2.09      5.51 o 
  10   7   9        7.16        0.34      6.12 o 
  11   7   9        2.59       -3.38      8.00 o 
  -3   8   9       18.63       16.14      3.33 o 
  -2   8   9        6.96        6.54      3.59 o 
  -1   8   9        0.93       -3.19      3.19 o 
   0   8   9       17.46       15.64      3.57 o 
   1   8   9       22.79       23.06      3.91 o 
   2   8   9       20.37       32.47      4.11 o 
   3   8   9      214.54      237.90      8.40 o 
   4   8   9       98.25       96.16      5.32 o 
   5   8   9        4.49        1.44      2.83 o 
   6   8   9       23.62       21.61      3.48 o 
   7   8   9       48.64       47.42      6.11 o 
   8   8   9       16.48       13.04      3.69 o 
   9   8   9        0.83        0.43      3.63 o 
  10   8   9        0.00      -10.20     11.53 o 
  11   8   9        0.30       -8.42     18.27 o 
  -2   9   9        0.69       -3.60      5.60 o 
  -1   9   9        0.83       -4.25      4.38 o 
   0   9   9       14.57       12.05      3.62 o 
   1   9   9       63.06       59.35      4.94 o 
   2   9   9      113.15      114.17      5.69 o 
   3   9   9       15.96       16.40      3.80 o 
   4   9   9       51.43       45.89      8.29 o 
   5   9   9        0.04        1.91      2.89 o 
   6   9   9        7.81        7.10      3.22 o 
   7   9   9        1.55       -0.81      3.18 o 
   8   9   9        7.91        4.01      3.52 o 
   9   9   9        7.97        7.76      4.37 o 
  10   9   9        0.00       -5.53      5.53 o 
  -1  10   9        3.98        0.28     11.06 o 
   0  10   9        7.88        2.88     11.24 o 
   1  10   9       28.28       44.07     13.96 o 
   2  10   9       90.43      106.68      5.52 o 
   3  10   9       39.18       46.21      9.66 o 
   4  10   9       25.18       26.45      4.34 o 
   5  10   9       26.42       31.67      4.48 o 
   6  10   9        6.54        8.84      5.60 o 
   7  10   9        1.94        1.54      3.34 o 
   8  10   9        2.34       -3.53      3.53 o 
   9  10   9        2.84       -4.62      4.62 o 
   1  11   9       11.62       16.55     13.06 o 
   2  11   9       20.11       24.98      5.06 o 
   3  11   9        1.01       -3.61      4.30 o 
   4  11   9       51.57       59.56      7.99 o 
   5  11   9       25.79       27.89      5.50 o 
   6  11   9        0.39        4.79      4.26 o 
   7  11   9        1.43        1.53      3.56 o 
   8  11   9        3.55        3.36      3.78 o 
   4  12   9        5.37        8.36      4.93 o 
   5  12   9        1.12        2.18      4.60 o 
  -1 -10  10       14.60       15.28      5.48 o 
   0 -10  10        3.19        4.22      4.58 o 
   1 -10  10       37.37       38.17      6.99 o 
  -3  -9  10        1.44       -1.51      7.19 o 
  -2  -9  10        0.04       -1.46      4.39 o 
  -1  -9  10        8.60        6.00      4.62 o 
   0  -9  10       15.19       15.28      4.57 o 
   1  -9  10        0.13        3.72      6.38 o 
   2  -9  10        8.65        4.52      3.83 o 
   3  -9  10        0.10       -0.67      4.51 o 
   4  -9  10        9.05        9.72      5.63 o 
  -4  -8  10       24.28       30.44      9.92 o 
  -3  -8  10        0.15        3.55      5.76 o 
  -2  -8  10        0.90        6.96      4.45 o 
  -1  -8  10        5.75        7.17      4.23 o 
   0  -8  10        6.05        0.75      4.19 o 
   1  -8  10       51.11       59.99      9.01 o 
   2  -8  10        6.63        6.46      3.75 o 
   3  -8  10        0.17       -4.65      4.65 o 
   4  -8  10        7.91        8.00      4.11 o 
   5  -8  10        0.23       -1.82      4.27 o 
   6  -8  10        1.26        6.14      5.29 o 
  -5  -7  10        2.25        0.92      6.36 o 
  -4  -7  10        3.94        6.00      6.08 o 
  -3  -7  10       39.35       34.91      6.94 o 
  -2  -7  10        5.99        7.58      3.91 o 
  -1  -7  10        0.00       -1.80      3.62 o 
   0  -7  10       59.05       56.40      5.17 o 
   1  -7  10       51.74       58.58      4.64 o 
   2  -7  10        0.00       -3.25      3.25 o 
   3  -7  10        0.32       -3.45      3.45 o 
   4  -7  10        0.05       -3.40      3.40 o 
   5  -7  10       25.55       20.27      4.14 o 
   6  -7  10        4.74        7.85      3.98 o 
   7  -7  10       16.39       24.05      4.70 o 
  -6  -6  10        0.03       -6.22      6.22 o 
  -5  -6  10        3.71        0.17      5.96 o 
  -4  -6  10        8.01       18.03      5.07 o 
  -3  -6  10       12.89       23.35      5.01 o 
  -2  -6  10        1.64       -1.19      3.58 o 
  -1  -6  10        0.06       -1.68      3.34 o 
   0  -6  10        0.03       -1.34      4.40 o 
   1  -6  10       15.47       15.71      4.11 o 
   2  -6  10       15.00       21.38      3.81 o 
   3  -6  10        4.21       -0.07      3.87 o 
   4  -6  10       61.23       61.85      5.01 o 
   5  -6  10       37.08       34.00      4.60 o 
   6  -6  10        0.30        1.91      3.65 o 
   7  -6  10        0.97        6.57      4.05 o 
   8  -6  10       17.96       12.70      4.67 o 
  -6  -5  10        0.11       -3.47      4.67 o 
  -5  -5  10        0.26       -0.21      4.27 o 
  -4  -5  10       10.07       17.99      4.50 o 
  -3  -5  10        2.27        0.88      3.67 o 
  -2  -5  10       16.49       15.91      3.32 o 
  -1  -5  10      184.06      170.00      5.36 o 
   0  -5  10       75.97       86.60      4.20 o 
   1  -5  10       23.25       25.60      3.12 o 
   2  -5  10        0.02       -2.68      2.86 o 
   3  -5  10       57.65       55.45      5.57 o 
   4  -5  10        3.34        5.07      3.21 o 
   5  -5  10       21.20       21.27      5.47 o 
   6  -5  10      161.84      169.41      7.13 o 
   7  -5  10       31.57       25.51      4.72 o 
   8  -5  10        0.10       -3.71      4.11 o 
   9  -5  10        5.26        3.38      4.47 o 
  -6  -4  10        7.04        0.93      4.60 o 
  -5  -4  10       30.69       41.39      5.39 o 
  -4  -4  10       12.30        6.01      3.88 o 
  -3  -4  10       59.40       67.54      6.66 o 
  -2  -4  10        1.94        2.64      2.91 o 
  -1  -4  10       58.72       66.14      4.18 o 
   0  -4  10       43.60       50.39      3.99 o 
   1  -4  10        8.79       11.79      2.67 o 
   2  -4  10       16.63       15.85      2.66 o 
   3  -4  10       30.34       27.49      3.01 o 
   4  -4  10       62.08       62.90      3.85 o 
   5  -4  10        8.67       12.23      5.93 o 
   6  -4  10       10.54       13.13      3.88 o 
   7  -4  10      155.29      178.81      9.29 o 
   8  -4  10       36.80       21.05      6.96 o 
   9  -4  10        2.54        2.43      4.38 o 
  -6  -3  10       18.43       19.34      5.24 o 
  -5  -3  10        0.06        0.61      4.06 o 
  -4  -3  10       26.54       31.36      4.83 o 
  -3  -3  10       27.87       26.89      4.41 o 
  -2  -3  10      130.16      117.72      5.12 o 
  -1  -3  10       17.03       14.32      2.84 o 
   0  -3  10       39.37       45.55      3.43 o 
   1  -3  10       30.47       34.52      3.06 o 
   2  -3  10       28.86       34.51      3.08 o 
   3  -3  10        0.16       -2.03      2.03 o 
   4  -3  10        4.55        0.60      2.43 o 
   5  -3  10       45.52       50.22      4.80 o 
   6  -3  10       80.67       85.00      4.91 o 
   7  -3  10       24.88       27.91      4.26 o 
   8  -3  10        4.99        0.99      3.85 o 
   9  -3  10        8.28       17.42      4.78 o 
  10  -3  10        4.59        2.50      6.47 o 
  -6  -2  10        1.63       -0.25      5.27 o 
  -5  -2  10        2.20        2.63      3.91 o 
  -4  -2  10       11.88       16.01      4.24 o 
  -3  -2  10      110.59       98.29      8.27 o 
  -2  -2  10       52.01       68.51      4.67 o 
  -1  -2  10        7.67        7.52      2.37 o 
   0  -2  10       10.30       20.68      2.75 o 
   1  -2  10        8.33        7.61      1.83 o 
   2  -2  10      129.52      132.85      4.54 o 
   3  -2  10        0.49       -1.95      1.95 o 
   4  -2  10      153.95      146.77      4.92 o 
   5  -2  10      370.01      377.85      9.07 o 
   6  -2  10      552.06      570.57     20.53 o 
   7  -2  10       21.92       26.09      3.68 o 
   8  -2  10        7.73        3.60      3.70 o 
   9  -2  10        7.27        5.41      4.17 o 
  10  -2  10       25.01       20.57      6.88 o 
  -6  -1  10        2.13        4.16      6.95 o 
  -5  -1  10        0.00        4.44      3.74 o 
  -4  -1  10       50.70       60.29      5.38 o 
  -3  -1  10        4.37        5.32      3.29 o 
  -2  -1  10       94.01       88.48      4.00 o 
  -1  -1  10       12.37       17.43      2.71 o 
   0  -1  10        1.11        0.77      1.74 o 
   1  -1  10        2.81       -1.38      1.63 o 
   2  -1  10       25.29       23.53      3.11 o 
   3  -1  10       22.45       21.73      2.29 o 
   4  -1  10       21.24       16.67      2.08 o 
   5  -1  10      105.29      100.76      5.46 o 
   6  -1  10      152.17      169.84      7.32 o 
   7  -1  10       49.69       53.60      4.77 o 
   8  -1  10       24.05       26.95      3.48 o 
   9  -1  10        1.08       -6.05      6.78 o 
  10  -1  10        6.85       -0.78      6.77 o 
  11  -1  10        3.35        2.43      9.87 o 
  -6   0  10       14.19       17.99      7.66 o 
  -5   0  10       17.74       31.21      8.55 o 
  -4   0  10       14.68       11.01      3.79 o 
  -3   0  10       13.07       18.01      3.19 o 
  -2   0  10       59.89       68.41      3.91 o 
  -1   0  10        6.48        6.00      2.37 o 
   0   0  10       18.57       21.58      2.25 o 
   1   0  10        3.02       -1.68      1.68 o 
   2   0  10      110.02       95.74      3.38 o 
   3   0  10        1.54       -0.47      1.70 o 
   4   0  10      342.40      323.93      7.07 o 
   5   0  10      879.70      833.31     17.06 o 
   6   0  10        3.64       11.29      4.14 o 
   7   0  10      123.61      121.22      4.71 o 
   8   0  10        4.20        2.85      3.10 o 
   9   0  10       19.28       18.13      4.11 o 
  10   0  10        0.97       -7.69     11.67 o 
  11   0  10        0.00       -5.80      8.69 o 
  -6   1  10       10.32       21.77      7.79 o 
  -5   1  10       11.32       13.16      6.40 o 
  -4   1  10        0.02        1.18      3.39 o 
  -3   1  10       28.73       23.44      3.20 o 
  -2   1  10        2.60        3.36      2.46 o 
  -1   1  10        2.38        1.72      2.30 o 
   0   1  10      104.67       87.51      3.78 o 
   1   1  10      148.75      133.61      4.55 o 
   2   1  10       35.75       39.08      3.22 o 
   3   1  10      244.71      214.73      5.34 o 
   4   1  10        0.86       -1.84      1.84 o 
   5   1  10      749.30      733.69     14.80 o 
   6   1  10      206.49      206.11      8.36 o 
   7   1  10       22.63       24.91      3.09 o 
   8   1  10       15.61       16.06      3.66 o 
   9   1  10        9.00        6.94      3.73 o 
  10   1  10        2.61       -1.96      3.68 o 
  11   1  10        1.81        1.82      6.45 o 
  -6   2  10        0.01        4.81      7.01 o 
  -5   2  10       30.55       35.59      4.19 o 
  -4   2  10        0.40       -0.58      2.72 o 
  -3   2  10        1.23       -0.58      3.14 o 
  -2   2  10        2.50        3.90      2.57 o 
  -1   2  10       23.57       25.14      2.78 o 
   0   2  10       26.36       23.31      2.64 o 
   1   2  10       20.05       21.59      2.65 o 
   2   2  10       17.57       15.94      2.03 o 
   3   2  10      252.45      218.72      5.45 o 
   4   2  10     1046.49     1029.20     20.55 o 
   5   2  10       56.20       71.73      3.85 o 
   6   2  10      265.35      251.13      9.81 o 
   7   2  10        1.94        1.66      3.09 o 
   8   2  10        0.51       -1.11      2.96 o 
   9   2  10        2.04       -3.29      3.29 o 
  10   2  10       17.55       17.32      5.33 o 
  11   2  10        4.27       -4.78      4.78 o 
  -6   3  10       16.38       15.62      9.39 o 
  -5   3  10        1.45       -0.15      3.16 o 
  -4   3  10        1.03       -2.96      3.05 o 
  -3   3  10        0.00       -3.17      3.17 o 
  -2   3  10      167.77      161.60      7.05 o 
  -1   3  10       36.36       43.89      3.61 o 
   0   3  10       79.02       70.29      3.48 o 
   1   3  10       29.35       28.51      3.30 o 
   2   3  10        0.00       -1.67      1.67 o 
   3   3  10        0.21       -2.14      2.14 o 
   4   3  10      742.82      744.67     15.47 o 
   5   3  10      578.31      557.66     16.99 o 
   6   3  10      128.80      138.26      5.00 o 
   7   3  10       43.08       43.95      4.92 o 
   8   3  10        0.01        2.55      3.07 o 
   9   3  10       18.47       20.45      4.16 o 
  10   3  10       13.34       14.72      4.23 o 
  11   3  10        5.84        1.76      4.41 o 
  12   3  10        4.31       -0.11      7.97 o 
  -5   4  10        5.86       -2.53      4.29 o 
  -4   4  10        0.29        0.21      2.85 o 
  -3   4  10        2.03       -0.54      3.23 o 
  -2   4  10        9.52       10.80      3.55 o 
  -1   4  10        1.16        1.64      3.12 o 
   0   4  10        8.04        4.99      2.85 o 
   1   4  10        1.49       -1.86      1.86 o 
   2   4  10       10.83        2.35      2.11 o 
   3   4  10      267.45      248.13      6.07 o 
   4   4  10        6.90       13.44      2.48 o 
   5   4  10      291.87      276.24     10.29 o 
   6   4  10        0.86       -1.14      2.38 o 
   7   4  10        0.13       -1.46      2.50 o 
   8   4  10       11.29       16.86      3.75 o 
   9   4  10        8.68       14.96      3.99 o 
  10   4  10        2.10        0.82      3.82 o 
  11   4  10        7.23        9.22      6.19 o 
  -5   5  10       19.63       23.95      5.61 o 
  -4   5  10       21.61       32.87      3.91 o 
  -3   5  10       51.08       66.61      5.38 o 
  -2   5  10       19.22       20.74      3.85 o 
  -1   5  10       69.47       76.98      5.25 o 
   0   5  10        5.61        2.21      2.90 o 
   1   5  10       16.33       15.66      2.95 o 
   2   5  10       17.15       10.07      3.05 o 
   3   5  10      540.63      528.52     15.94 o 
   4   5  10      251.93      250.30      6.76 o 
   5   5  10       25.10       23.23      2.78 o 
   6   5  10        8.75       10.23      2.63 o 
   7   5  10        0.21        3.10      2.50 o 
   8   5  10        3.52        2.59      3.14 o 
   9   5  10       29.23       31.74      5.47 o 
  10   5  10        7.37        6.91      4.10 o 
  11   5  10        0.38       -5.47      5.47 o 
  -4   6  10        6.76        7.28      3.04 o 
  -3   6  10       18.77       22.83      4.39 o 
  -2   6  10       39.59       49.06      5.59 o 
  -1   6  10        2.87       -0.23      3.49 o 
   0   6  10        0.00       -2.43      2.43 o 
   1   6  10       12.79        9.07      2.93 o 
   2   6  10       57.92       63.55      7.15 o 
   3   6  10       12.77       14.22      3.07 o 
   4   6  10       66.15       62.09      5.37 o 
   5   6  10       78.39       72.39      7.29 o 
   6   6  10       17.20       13.15      3.26 o 
   7   6  10        0.62        2.37      3.04 o 
   8   6  10        0.07        1.64      3.16 o 
   9   6  10        0.79        2.12      4.29 o 
  10   6  10        0.28       -0.90      5.33 o 
  11   6  10        3.97       -4.81     12.17 o 
  -3   7  10        7.84       11.71      4.54 o 
  -2   7  10        2.67       -0.65      3.97 o 
  -1   7  10       46.08       58.93      5.34 o 
   0   7  10        2.45       -2.37      3.16 o 
   1   7  10        0.01       -2.74      2.74 o 
   2   7  10       81.63       83.24      5.09 o 
   3   7  10       11.76       11.61      3.23 o 
   4   7  10      134.55      136.40      5.93 o 
   5   7  10        1.28       -2.36      3.14 o 
   6   7  10        0.05       -1.10      2.95 o 
   7   7  10        0.15       -3.00      3.00 o 
   8   7  10        0.25        2.91      3.66 o 
   9   7  10       12.89        8.69      5.96 o 
  10   7  10        4.30       -1.96     13.17 o 
  11   7  10        0.42       -7.14      8.84 o 
  -2   8  10        0.98       -0.82      4.07 o 
  -1   8  10        2.78        2.13      3.71 o 
   0   8  10       15.03       15.15      3.90 o 
   1   8  10       18.17       24.54      4.04 o 
   2   8  10        7.31        8.74      3.53 o 
   3   8  10       46.70       50.96      8.35 o 
   4   8  10        1.15        0.26      2.92 o 
   5   8  10        7.74        6.62      3.27 o 
   6   8  10        0.68       -2.38      3.09 o 
   7   8  10        0.61       -2.06      3.15 o 
   8   8  10        3.87        0.25      3.43 o 
   9   8  10        0.47       -4.87      4.87 o 
  10   8  10        0.00       -9.29     13.35 o 
  -1   9  10        9.45        4.26      4.06 o 
   0   9  10        9.68        6.82      3.88 o 
   1   9  10       49.47       57.10      5.14 o 
   2   9  10        1.03       -3.52      3.52 o 
   3   9  10       14.43       15.42      4.01 o 
   4   9  10       14.39       18.54      6.09 o 
   5   9  10       12.27        7.50      4.04 o 
   6   9  10        3.31        3.73      3.20 o 
   7   9  10        4.77        5.58      3.52 o 
   8   9  10        0.79       -3.48      3.48 o 
   9   9  10        3.42       -4.70      5.34 o 
  10   9  10        1.28       -9.31      9.31 o 
   0  10  10        1.57       -2.53      5.76 o 
   1  10  10       24.88       28.10      4.56 o 
   2  10  10        7.22       10.88      4.19 o 
   3  10  10        4.23        3.56      3.87 o 
   4  10  10        0.02        0.55      3.76 o 
   5  10  10        9.91        5.47      4.10 o 
   6  10  10        6.37        3.52      3.47 o 
   7  10  10        0.13       -1.95      3.42 o 
   8  10  10       12.36        9.21      3.97 o 
   9  10  10        5.65       -4.46      6.46 o 
   2  11  10        8.21        5.48      5.04 o 
   3  11  10        5.79        3.23      4.01 o 
   4  11  10       31.22       29.48      4.68 o 
   5  11  10        5.23        8.31      4.34 o 
   6  11  10        6.04        7.29      4.38 o 
   7  11  10        0.62       -0.18      4.14 o 
  -1  -9  11        7.95        3.35      4.85 o 
   0  -9  11        3.12       -4.29      4.29 o 
   1  -9  11       34.14       41.53      7.98 o 
   2  -9  11        2.43        1.58      4.25 o 
   3  -9  11        1.59       -4.23      4.23 o 
  -3  -8  11        6.98       12.62      6.95 o 
  -2  -8  11        5.12        9.69      6.33 o 
  -1  -8  11       29.95       25.59      5.45 o 
   0  -8  11        1.19       -1.01      4.05 o 
   1  -8  11        1.27        6.56      4.13 o 
   2  -8  11        7.74        4.01      4.08 o 
   3  -8  11       11.09        9.87      4.28 o 
   4  -8  11        0.00       -1.35      3.92 o 
   5  -8  11        2.21        1.14      4.79 o 
  -4  -7  11        0.02       -5.48      6.21 o 
  -3  -7  11        5.34        9.01      8.20 o 
  -2  -7  11        1.30       -1.30      7.52 o 
  -1  -7  11       12.82        5.61      6.26 o 
   0  -7  11       22.79       23.37      4.68 o 
   1  -7  11        4.63        3.61      3.88 o 
   2  -7  11        8.56        4.71      3.91 o 
   3  -7  11       38.71       39.50      4.99 o 
   4  -7  11        0.00       -3.76      3.76 o 
   5  -7  11        7.38       10.65      4.18 o 
   6  -7  11       14.50        7.55      4.34 o 
  -5  -6  11        0.24       -3.11      7.14 o 
  -4  -6  11       32.72       44.30      8.57 o 
  -3  -6  11        0.32        1.57      5.25 o 
  -2  -6  11        9.65       14.00      6.19 o 
  -1  -6  11       21.80       21.34      4.56 o 
   0  -6  11        8.00        2.71      4.36 o 
   1  -6  11        0.77        2.52      3.52 o 
   2  -6  11       23.39       25.01      4.19 o 
   3  -6  11        1.15       -3.46      3.46 o 
   4  -6  11       12.87        8.74      3.89 o 
   5  -6  11        0.40       -2.74      3.75 o 
   6  -6  11        1.50        3.59      3.99 o 
   7  -6  11        5.41        2.20      4.36 o 
  -5  -5  11        0.01        3.33      5.53 o 
  -4  -5  11        0.02        0.32      4.17 o 
  -3  -5  11       16.92       30.01      5.08 o 
  -2  -5  11       56.24       69.44      6.11 o 
  -1  -5  11       19.79       22.00      3.93 o 
   0  -5  11       30.57       31.45      4.91 o 
   1  -5  11      199.40      208.96      7.29 o 
   2  -5  11       17.42       19.00      4.93 o 
   3  -5  11       10.09        6.85      3.53 o 
   4  -5  11        0.55       -3.27      3.27 o 
   5  -5  11        5.82       -0.85      3.76 o 
   6  -5  11        4.62       -2.08      3.79 o 
   7  -5  11        0.96        0.27      4.13 o 
   8  -5  11       18.16       17.23      5.25 o 
  -5  -4  11        4.45       14.35      6.18 o 
  -4  -4  11        1.81        0.77      4.24 o 
  -3  -4  11       15.15       14.90      4.67 o 
  -2  -4  11        8.20       12.58      4.19 o 
  -1  -4  11        3.06        1.06      3.21 o 
   0  -4  11       40.22       38.56      3.73 o 
   1  -4  11       87.72       82.03      4.27 o 
   2  -4  11      191.20      186.98      5.95 o 
   3  -4  11       11.45        6.37      3.18 o 
   4  -4  11       19.57       12.92      3.61 o 
   5  -4  11        0.16       -0.09      3.43 o 
   6  -4  11       33.32       34.18      4.66 o 
   7  -4  11       26.25       34.77      6.96 o 
   8  -4  11        3.67        4.70      4.52 o 
   9  -4  11       66.51       14.43      8.56 o 
  -6  -3  11        0.69       -1.30      8.74 o 
  -5  -3  11       62.44       75.00      8.44 o 
  -4  -3  11        8.81       15.10      4.68 o 
  -3  -3  11       45.88       58.76      5.77 o 
  -2  -3  11      143.20      131.53      5.64 o 
  -1  -3  11        9.92       12.74      3.73 o 
   0  -3  11        7.99        7.32      2.72 o 
   1  -3  11      142.35      133.89      4.99 o 
   2  -3  11      275.34      279.16      7.49 o 
   3  -3  11       21.06       15.13      2.99 o 
   4  -3  11       13.03       11.56      2.82 o 
   5  -3  11       43.08       40.19      5.14 o 
   6  -3  11       14.73       10.27      3.82 o 
   7  -3  11       67.99       59.54     12.19 o 
   8  -3  11       23.70       15.20      5.17 o 
   9  -3  11        0.07       -0.48      6.02 o 
  10  -3  11        0.37        5.13      8.33 o 
  -6  -2  11        2.65       12.41      7.64 o 
  -5  -2  11        1.89        2.85      4.45 o 
  -4  -2  11       82.08       98.73      7.08 o 
  -3  -2  11        6.25       11.12      3.98 o 
  -2  -2  11       18.38       16.60      3.70 o 
  -1  -2  11       14.15       12.19      3.62 o 
   0  -2  11        0.55        3.19      3.12 o 
   1  -2  11        0.00        2.10      2.41 o 
   2  -2  11        1.47        1.34      2.35 o 
   3  -2  11       12.22       16.56      2.76 o 
   4  -2  11        3.34        0.46      2.50 o 
   5  -2  11       43.08       45.03      3.76 o 
   6  -2  11       27.44       31.55      3.79 o 
   7  -2  11       41.05       42.41      5.14 o 
   8  -2  11       61.71       57.03      9.18 o 
   9  -2  11        0.21       -2.85      5.31 o 
  10  -2  11       27.17       41.21      9.66 o 
  -6  -1  11       11.46       19.59     13.15 o 
  -5  -1  11       15.35       11.40      7.45 o 
  -4  -1  11        6.55        9.67      4.35 o 
  -3  -1  11       46.55       57.22      5.55 o 
  -2  -1  11       36.29       47.49      4.45 o 
  -1  -1  11       30.72       24.13      4.00 o 
   0  -1  11        4.06        0.20      2.96 o 
   1  -1  11      133.11      131.10      4.69 o 
   2  -1  11       11.90       10.25      2.65 o 
   3  -1  11      112.68       97.65      4.19 o 
   4  -1  11       73.46       71.89      4.79 o 
   5  -1  11        1.97       -0.39      2.62 o 
   6  -1  11      277.24      279.94     12.65 o 
   7  -1  11       55.28       55.48      4.64 o 
   8  -1  11       11.99        6.99      4.44 o 
   9  -1  11       12.24        6.93      5.66 o 
  10  -1  11        0.24       -1.37      7.29 o 
  -6   0  11       38.45       31.67     11.86 o 
  -5   0  11        3.01        2.15      6.68 o 
  -4   0  11       45.79       65.45      7.10 o 
  -3   0  11       65.79       75.01      5.88 o 
  -2   0  11       19.11       25.66      4.28 o 
  -1   0  11        7.28        5.85      2.53 o 
   0   0  11       29.77       17.19      2.75 o 
   1   0  11       47.18       32.75      3.17 o 
   2   0  11       21.32       14.66      2.28 o 
   3   0  11       57.92       47.25      3.02 o 
   4   0  11       37.71       39.35      3.41 o 
   5   0  11       33.13       35.79      3.38 o 
   6   0  11       11.38       14.46      2.95 o 
   7   0  11        1.57        3.42      3.12 o 
   8   0  11        1.55       -0.23      3.19 o 
   9   0  11       16.17       15.09      5.78 o 
  10   0  11        5.66       12.58      6.43 o 
  11   0  11        0.08       -2.63      6.67 o 
  -5   1  11        5.04        6.81      6.89 o 
  -4   1  11        4.66       10.23      5.87 o 
  -3   1  11        9.77        7.10      3.91 o 
  -2   1  11       10.56        7.52      3.00 o 
  -1   1  11      114.57       95.18      4.28 o 
   0   1  11       36.75       46.15      3.53 o 
   1   1  11        8.75       11.51      2.63 o 
   2   1  11      125.78       98.52      4.15 o 
   3   1  11       18.19       16.39      2.77 o 
   4   1  11       27.28       28.97      3.24 o 
   5   1  11      101.94       95.79      6.21 o 
   6   1  11        7.10       10.40      3.52 o 
   7   1  11       69.22       80.24      6.25 o 
   8   1  11       40.69       46.90      4.87 o 
   9   1  11        3.35        4.50      3.44 o 
  10   1  11        0.53       -4.11      7.09 o 
  11   1  11        0.83       -5.52      6.58 o 
  -5   2  11       10.31       18.35      7.55 o 
  -4   2  11        6.15       12.16      6.37 o 
  -3   2  11        0.00       -2.54      3.49 o 
  -2   2  11       11.22       12.10      3.82 o 
  -1   2  11       60.59       70.90      4.02 o 
   0   2  11       64.82       61.37      3.83 o 
   1   2  11      132.13      118.19      4.51 o 
   2   2  11       87.64       77.82      4.07 o 
   3   2  11        4.71        3.36      2.34 o 
   4   2  11      169.24      159.98      5.43 o 
   5   2  11       49.24       49.64      3.76 o 
   6   2  11        3.04        0.31      3.13 o 
   7   2  11        0.06       -1.68      2.90 o 
   8   2  11       20.64       30.33      4.39 o 
   9   2  11        1.62        2.03      4.36 o 
  10   2  11        2.09        1.36      3.91 o 
  11   2  11        3.01        0.26      6.72 o 
  -5   3  11       12.85        4.44      7.02 o 
  -4   3  11        0.04       -1.22      3.88 o 
  -3   3  11        1.44       -2.21      4.17 o 
  -2   3  11       56.57       73.93      8.15 o 
  -1   3  11      182.25      157.44      6.14 o 
   0   3  11      222.92      209.63      7.08 o 
   1   3  11      175.43      157.17      5.18 o 
   2   3  11        0.35       -1.81      1.81 o 
   3   3  11       80.95       84.07      4.54 o 
   4   3  11       54.95       51.40      4.75 o 
   5   3  11        8.64        8.57      2.73 o 
   6   3  11        3.22       -2.42      2.42 o 
   7   3  11       74.11       73.22      8.36 o 
   8   3  11       31.64       38.91      4.70 o 
   9   3  11        1.04       -1.21      3.49 o 
  10   3  11        0.08       -0.66      3.90 o 
  11   3  11        0.03       -2.61      4.16 o 
  -4   4  11        4.37        4.70      4.46 o 
  -3   4  11        0.02       -0.30      3.71 o 
  -2   4  11       46.24       45.65      5.16 o 
  -1   4  11      251.88      244.12      8.93 o 
   0   4  11      481.41      473.72     13.73 o 
   1   4  11       12.02       11.79      3.26 o 
   2   4  11       32.01       32.36      2.95 o 
   3   4  11       63.69       60.65      3.30 o 
   4   4  11        6.54        4.17      2.17 o 
   5   4  11       24.93       24.00      3.10 o 
   6   4  11        0.68        0.50      2.43 o 
   7   4  11       53.85       47.38      6.69 o 
   8   4  11       21.01       15.26      3.86 o 
   9   4  11        4.14        6.08      3.77 o 
  10   4  11        1.86        9.08      4.19 o 
  11   4  11        0.63        0.93      4.05 o 
  -4   5  11       15.05       21.96      5.07 o 
  -3   5  11        3.88        0.66      4.55 o 
  -2   5  11        2.69        6.48      3.79 o 
  -1   5  11       11.62        8.83      3.75 o 
   0   5  11       35.70       39.81      5.30 o 
   1   5  11        2.36        0.05      2.74 o 
   2   5  11        4.17       -0.35      2.78 o 
   3   5  11       32.53       37.06      7.64 o 
   4   5  11       23.65       17.05      3.39 o 
   5   5  11        7.54        6.42      2.39 o 
   6   5  11       24.59       19.87      3.06 o 
   7   5  11       48.11       50.91      7.23 o 
   8   5  11       33.10       31.65      6.03 o 
   9   5  11       14.87       14.91      6.37 o 
  10   5  11        0.37        3.02      3.93 o 
  11   5  11        0.76        5.40      9.19 o 
  -3   6  11        0.06       -1.34      3.83 o 
  -2   6  11        6.20       11.83      4.69 o 
  -1   6  11       10.18        7.03      3.38 o 
   0   6  11       15.93       11.05      3.36 o 
   1   6  11       28.05       31.24      3.74 o 
   2   6  11       57.25       69.41      7.02 o 
   3   6  11       56.52       64.91      6.56 o 
   4   6  11       24.27       26.63      4.27 o 
   5   6  11        0.02       -0.61      2.98 o 
   6   6  11        0.15       -3.08      3.42 o 
   7   6  11        0.66       -1.79      3.83 o 
   8   6  11       12.79        6.95      5.26 o 
   9   6  11        4.99        5.56      6.01 o 
  10   6  11        7.68        3.55      6.21 o 
  11   6  11        0.24        7.10     10.86 o 
  -2   7  11        2.20        1.49      4.65 o 
  -1   7  11       30.65       44.75      5.16 o 
   0   7  11        0.45       -3.50      3.50 o 
   1   7  11        4.37        2.75      3.02 o 
   2   7  11       23.78       26.77      3.99 o 
   3   7  11        0.10       -1.46      3.17 o 
   4   7  11       44.85       46.05      8.07 o 
   5   7  11       79.26       76.74      5.26 o 
   6   7  11       27.88       25.08      4.08 o 
   7   7  11        7.47        7.09      3.47 o 
   8   7  11        2.26        5.96      3.61 o 
   9   7  11        5.01        4.60      5.82 o 
  10   7  11        3.63        3.31      6.65 o 
  -1   8  11       11.91        8.55      4.32 o 
   0   8  11       15.06       10.72      4.13 o 
   1   8  11        7.12        7.83      3.98 o 
   2   8  11       10.24       10.74      3.99 o 
   3   8  11        0.00        0.77      3.26 o 
   4   8  11       13.28        7.21      3.52 o 
   5   8  11        0.08       -0.52      3.24 o 
   6   8  11        0.34       -1.19      4.58 o 
   7   8  11        0.13       -0.52      3.50 o 
   8   8  11        0.71        3.30      3.71 o 
   9   8  11        3.82       -5.43      6.51 o 
  10   8  11        0.48       -4.59      5.57 o 
   0   9  11        1.15        0.43      4.05 o 
   1   9  11       27.15       32.41      5.40 o 
   2   9  11       11.02        8.63      4.15 o 
   3   9  11       24.87       30.90      5.58 o 
   4   9  11        6.51        2.16      3.49 o 
   5   9  11        8.14        8.68      3.52 o 
   6   9  11        0.12       -1.38      3.50 o 
   7   9  11        1.09       -3.49      3.50 o 
   8   9  11        8.97       11.40      4.22 o 
   9   9  11        1.04       -5.25      5.25 o 
   1  10  11        8.39       10.53      5.81 o 
   2  10  11        9.57       12.34      6.53 o 
   3  10  11        2.01        1.21      3.99 o 
   4  10  11        4.11       -3.99      3.99 o 
   5  10  11        1.74       -0.83      4.13 o 
   6  10  11        0.00       -3.96      3.96 o 
   7  10  11        0.52        0.74      3.76 o 
   8  10  11        3.19        1.14      4.23 o 
  -1  -8  12        0.06        6.20      6.37 o 
   0  -8  12        4.06       -3.83      6.18 o 
   1  -8  12       12.66       12.85      4.92 o 
   2  -8  12       13.81       15.86      4.95 o 
   3  -8  12        9.55        4.94      4.82 o 
   4  -8  12        2.25        3.08      7.59 o 
  -3  -7  12       55.56       44.66     10.47 o 
  -2  -7  12       77.36       76.23     12.84 o 
  -1  -7  12        7.91        4.94      6.25 o 
   0  -7  12       38.07       45.16     15.31 o 
   1  -7  12        4.49        7.22      4.28 o 
   2  -7  12        0.15       -1.39      3.96 o 
   3  -7  12       13.71       13.51      4.58 o 
   4  -7  12        4.72       -0.18      4.35 o 
   5  -7  12        4.61        1.36      4.50 o 
  -3  -6  12       33.47       42.58      8.20 o 
  -2  -6  12        5.04        9.76      6.32 o 
  -1  -6  12       14.51       16.73      6.54 o 
   0  -6  12        0.15       -3.83      5.02 o 
   1  -6  12        2.24        4.11      3.90 o 
   2  -6  12       21.97       16.64      5.03 o 
   3  -6  12        7.22        3.52      4.50 o 
   4  -6  12        0.67       -0.77      3.97 o 
   5  -6  12        1.77        4.99      4.20 o 
   6  -6  12       31.30       45.83      5.77 o 
   7  -6  12        0.02       -1.29      5.12 o 
  -4  -5  12        3.20       11.84      5.72 o 
  -3  -5  12       20.31       21.90      6.43 o 
  -2  -5  12        0.05        1.37      4.49 o 
  -1  -5  12       44.03       50.00      8.60 o 
   0  -5  12        0.26       -3.14      4.87 o 
   1  -5  12        8.28        4.66      3.79 o 
   2  -5  12      139.35      135.32      6.78 o 
   3  -5  12       79.30       82.43      7.09 o 
   4  -5  12        2.84        0.21      3.64 o 
   5  -5  12       21.78       31.24      4.92 o 
   6  -5  12        9.31        7.20      4.48 o 
   7  -5  12        1.99       -2.35      4.48 o 
   8  -5  12        2.80        5.52      8.67 o 
  -4  -4  12        0.14       -3.40      4.36 o 
  -3  -4  12        0.89        1.45      4.39 o 
  -2  -4  12       23.38       38.21      5.46 o 
  -1  -4  12       19.26       24.00      4.27 o 
   0  -4  12        3.06       -2.25      3.45 o 
   1  -4  12       24.10       21.92      4.39 o 
   2  -4  12      185.48      181.37      6.90 o 
   3  -4  12       55.91       65.95      4.87 o 
   4  -4  12        0.51       -1.50      3.50 o 
   5  -4  12        1.98        5.17      3.72 o 
   6  -4  12        1.89       -0.54      3.89 o 
   7  -4  12       38.26       43.36      7.50 o 
   8  -4  12       10.11        2.18      6.92 o 
  -5  -3  12        0.62       -1.03      5.71 o 
  -4  -3  12       48.46       59.32      6.65 o 
  -3  -3  12        6.11        1.58      4.23 o 
  -2  -3  12       17.53       25.09      4.86 o 
  -1  -3  12        1.27        0.33      3.61 o 
   0  -3  12        0.03       -3.00      3.00 o 
   1  -3  12       22.48       19.62      3.98 o 
   2  -3  12        9.10       11.40      3.05 o 
   3  -3  12      248.30      241.78      9.30 o 
   4  -3  12      107.70      106.72      7.15 o 
   5  -3  12       21.59       25.94      3.91 o 
   6  -3  12        4.71        0.42      3.81 o 
   7  -3  12        0.00       -1.32      5.93 o 
   8  -3  12        1.67       -2.29      6.96 o 
   9  -3  12       27.17       15.60      7.17 o 
  -5  -2  12       11.47       11.43      7.96 o 
  -4  -2  12        0.45        1.96      4.70 o 
  -3  -2  12        1.78       -0.41      4.02 o 
  -2  -2  12        5.31        2.26      3.88 o 
  -1  -2  12       83.62       91.01      5.97 o 
   0  -2  12        0.03       -2.89      3.03 o 
   1  -2  12       18.66        9.55      3.49 o 
   2  -2  12      112.62       97.09      5.24 o 
   3  -2  12       79.09       84.07      4.11 o 
   4  -2  12       15.89       13.41      2.99 o 
   5  -2  12        0.30       -2.54      2.56 o 
   6  -2  12       56.08       72.43      4.61 o 
   7  -2  12        5.09        3.89      5.66 o 
   8  -2  12       16.65       13.21      6.43 o 
   9  -2  12        0.04       -5.57      5.57 o 
  10  -2  12        4.30       -1.02      6.62 o 
  -5  -1  12        1.28       -0.75      7.70 o 
  -4  -1  12        1.68        4.13      5.69 o 
  -3  -1  12        4.91        1.45      3.89 o 
  -2  -1  12        0.00        4.28      3.96 o 
  -1  -1  12        1.13        0.43      3.27 o 
   0  -1  12        2.09       -1.57      3.15 o 
   1  -1  12       67.28       71.98      5.36 o 
   2  -1  12        8.90        1.75      3.06 o 
   3  -1  12       78.28       77.85      5.37 o 
   4  -1  12        2.51       -1.18      2.92 o 
   5  -1  12        0.35       -3.15      3.15 o 
   6  -1  12       16.87       29.99      4.26 o 
   7  -1  12        1.13       -3.18      3.18 o 
   8  -1  12       14.82       10.86      4.67 o 
   9  -1  12        7.61        1.79      5.92 o 
  10  -1  12        0.14        3.97      6.80 o 
  -5   0  12       48.82       63.80     18.65 o 
  -4   0  12       13.56       20.61      9.14 o 
  -3   0  12        0.22       -0.14      7.07 o 
  -2   0  12        9.39        6.84      4.00 o 
  -1   0  12        1.55       -0.75      3.27 o 
   0   0  12        4.83        0.81      3.11 o 
   1   0  12      105.53       84.43      4.92 o 
   2   0  12        4.99        6.87      3.21 o 
   3   0  12       17.99       13.30      3.38 o 
   4   0  12       34.79       46.52      4.56 o 
   5   0  12       37.58       40.88      4.84 o 
   6   0  12       47.00       64.63      5.37 o 
   7   0  12        0.57       -3.43      4.08 o 
   8   0  12        0.12        0.52      3.36 o 
   9   0  12        1.32       -4.18      4.18 o 
  10   0  12        0.02       -3.57      6.04 o 
  -4   1  12       35.86       49.77      9.00 o 
  -3   1  12        0.47       -2.41      5.79 o 
  -2   1  12        4.97        9.01      5.25 o 
  -1   1  12        7.83        7.00      3.25 o 
   0   1  12        1.21        2.81      2.46 o 
   1   1  12       10.84        0.72      2.55 o 
   2   1  12       40.33       34.54      3.47 o 
   3   1  12      156.43      141.35      6.11 o 
   4   1  12       10.56        9.30      3.44 o 
   5   1  12       13.62       13.34      3.69 o 
   6   1  12       36.99       53.99      5.36 o 
   7   1  12       11.63        9.64      3.90 o 
   8   1  12        4.62        3.14      3.48 o 
   9   1  12        0.76        0.49      3.70 o 
  10   1  12        0.01       -4.95      4.95 o 
  11   1  12        0.34        6.47      7.00 o 
  -4   2  12        3.10       -4.59      8.20 o 
  -3   2  12        6.91        4.93      6.29 o 
  -2   2  12       13.97       16.05      4.52 o 
  -1   2  12        2.12        1.18      3.11 o 
   0   2  12      156.39      137.78      5.21 o 
   1   2  12        0.62       -0.61      2.42 o 
   2   2  12      327.09      299.63      8.74 o 
   3   2  12       10.06       10.85      2.54 o 
   4   2  12       62.98       71.75      5.27 o 
   5   2  12        5.49        4.54      3.29 o 
   6   2  12       13.42       18.02      3.97 o 
   7   2  12       16.89       23.41      5.25 o 
   8   2  12        0.72        3.98      3.52 o 
   9   2  12        0.23       -3.54      3.54 o 
  10   2  12        1.18        0.91      4.14 o 
  11   2  12       13.13       16.85      6.19 o 
  -4   3  12        2.96        0.78      8.91 o 
  -3   3  12        0.16        0.38      4.05 o 
  -2   3  12        7.76       -2.42      3.91 o 
  -1   3  12       37.86       55.02      5.67 o 
   0   3  12       44.33       56.90      7.70 o 
   1   3  12        6.87       15.24      3.36 o 
   2   3  12       16.84       16.36      2.86 o 
   3   3  12       30.14       34.25      3.10 o 
   4   3  12       44.40       50.14      4.63 o 
   5   3  12       44.22       54.86      6.44 o 
   6   3  12        2.16       -3.00      3.34 o 
   7   3  12        0.51        1.03      3.36 o 
   8   3  12        8.01        3.70      3.66 o 
   9   3  12        0.45       -3.18      3.61 o 
  10   3  12        5.93        9.20      4.57 o 
  11   3  12        1.23        0.72      7.27 o 
  -3   4  12        4.76        7.15      4.39 o 
  -2   4  12        9.08        1.61      4.24 o 
  -1   4  12        5.42        3.45      3.91 o 
   0   4  12       92.72       84.95      8.78 o 
   1   4  12      257.61      247.15     10.71 o 
   2   4  12        0.58        0.17      3.18 o 
   3   4  12       24.76       33.07      3.47 o 
   4   4  12       28.55       37.03      3.23 o 
   5   4  12        9.02        7.93      2.61 o 
   6   4  12       16.58       21.06      3.34 o 
   7   4  12        6.83        8.34      3.58 o 
   8   4  12       23.92       21.12      5.23 o 
   9   4  12       12.57       13.81      4.41 o 
  10   4  12       30.51       39.80      5.61 o 
  11   4  12        0.34       -0.06      6.75 o 
  -3   5  12        0.77       -3.33      4.31 o 
  -2   5  12        2.75       -0.18      4.06 o 
  -1   5  12        9.79       -0.20      3.75 o 
   0   5  12       12.74       14.54      3.72 o 
   1   5  12       27.24       35.37      4.06 o 
   2   5  12       39.99       42.08      4.73 o 
   3   5  12        5.53        9.06      3.21 o 
   4   5  12        0.01       -1.64      2.98 o 
   5   5  12        8.33        7.26      3.62 o 
   6   5  12        0.33        0.15      2.94 o 
   7   5  12        1.22       -0.23      4.42 o 
   8   5  12       57.17       80.91     12.30 o 
   9   5  12      152.53      227.49     13.46 o 
  10   5  12        4.27        1.78      5.63 o 
  11   5  12        4.32        0.82      8.37 o 
  -2   6  12        0.00       -0.94      4.19 o 
  -1   6  12        1.71       -3.55      4.03 o 
   0   6  12       10.82        8.99      4.00 o 
   1   6  12        9.32        5.32      3.90 o 
   2   6  12        0.71        0.33      3.07 o 
   3   6  12       55.95       57.02      6.58 o 
   4   6  12       19.05       26.28      5.91 o 
   5   6  12        4.70        3.44      3.42 o 
   6   6  12       19.24       28.49      3.99 o 
   7   6  12        0.04        1.18      3.62 o 
   8   6  12       27.81       28.27      6.62 o 
   9   6  12        1.71        4.00      6.02 o 
  10   6  12        1.75       -1.06      6.86 o 
  -1   7  12        2.68       -0.22     10.35 o 
   0   7  12       19.13       16.08      3.97 o 
   1   7  12       23.84       18.40      3.82 o 
   2   7  12        8.75        5.23      3.42 o 
   3   7  12       16.79       21.01      5.12 o 
   4   7  12        0.37       -1.70      3.28 o 
   5   7  12        4.55        1.62      3.38 o 
   6   7  12        0.01        0.27      3.72 o 
   7   7  12        0.45       -3.66      3.66 o 
   8   7  12        8.02       15.73      5.45 o 
   9   7  12        1.95       -6.61      6.79 o 
  10   7  12        0.01       -5.62     14.81 o 
   0   8  12       38.57       50.30      5.66 o 
   1   8  12        8.60       12.87      4.85 o 
   2   8  12        8.92       11.25      3.70 o 
   3   8  12        3.52        4.69      3.54 o 
   4   8  12        1.59       -2.90      3.39 o 
   5   8  12       16.69       16.00      4.04 o 
   6   8  12        6.97       11.74      3.94 o 
   7   8  12        0.11       -2.18      3.78 o 
   8   8  12        6.69        0.48      5.32 o 
   9   8  12        0.04       -6.36      6.50 o 
   1   9  12        0.05        0.81      4.72 o 
   2   9  12       23.67       26.25      4.98 o 
   3   9  12        5.81       10.18      4.24 o 
   4   9  12        0.04        0.17      3.65 o 
   5   9  12        0.03       -3.53      3.53 o 
   6   9  12        4.26        1.68      3.90 o 
   7   9  12        0.00       -3.75      4.31 o 
   8   9  12        6.61       -0.85      5.67 o 
   4  10  12       13.22       12.73      5.46 o 
   5  10  12        9.71        8.51      3.95 o 
   6  10  12        0.16       -1.81      3.92 o 
   7  10  12        2.58        4.07      7.99 o 
  -1  -7  13        2.62       -1.32      6.16 o 
   0  -7  13        0.28       -2.72      6.24 o 
   1  -7  13        0.22       -5.84      5.84 o 
   2  -7  13        7.26       11.04      6.94 o 
   3  -7  13        0.73       -4.39      4.39 o 
   4  -7  13        5.61        2.21      4.76 o 
  -2  -6  13       24.70       33.72      8.51 o 
  -1  -6  13       42.74       51.80      8.88 o 
   0  -6  13        2.44        5.81     13.26 o 
   1  -6  13        1.45       -0.35     10.57 o 
   2  -6  13        3.07        7.77      6.08 o 
   3  -6  13        2.07        8.33     10.06 o 
   4  -6  13       11.70       10.04      4.79 o 
   5  -6  13        1.29       -2.18      4.55 o 
   6  -6  13        1.14       -4.63      8.17 o 
  -3  -5  13       24.42       36.43      8.56 o 
  -2  -5  13       26.30       38.30      8.11 o 
  -1  -5  13       51.49       72.73      9.09 o 
   0  -5  13        0.01       -1.93      5.42 o 
   1  -5  13       10.18       14.93      6.19 o 
   2  -5  13        6.71        2.07      5.76 o 
   3  -5  13       11.67       19.33      6.39 o 
   4  -5  13        0.66       -2.46      5.80 o 
   5  -5  13        0.83       -2.68      6.01 o 
   6  -5  13       36.90       33.22      7.66 o 
   7  -5  13        8.92       -2.60      6.86 o 
  -3  -4  13        6.66       12.65      5.60 o 
  -2  -4  13       41.39       67.44      6.74 o 
  -1  -4  13       15.97       23.45      4.66 o 
   0  -4  13       10.39        7.97      4.38 o 
   1  -4  13        0.42       -4.32      5.02 o 
   2  -4  13        3.01       -0.48      4.52 o 
   3  -4  13        3.08       10.66      5.82 o 
   4  -4  13        1.95        0.79      5.29 o 
   5  -4  13        8.91       11.81      5.84 o 
   6  -4  13        7.84        8.94      6.27 o 
   7  -4  13        1.14       -6.19      6.19 o 
   8  -4  13       19.99       32.06      7.62 o 
  -3  -3  13       88.07      125.67     10.42 o 
  -2  -3  13        6.28       20.15      5.60 o 
  -1  -3  13        1.53       -0.23      3.47 o 
   0  -3  13       11.87       18.17      4.57 o 
   1  -3  13       32.00       41.59      5.07 o 
   2  -3  13        9.14        4.36      4.29 o 
   3  -3  13       44.03       47.83      5.02 o 
   4  -3  13        3.97        3.44      4.40 o 
   5  -3  13       29.92       19.75      6.15 o 
   6  -3  13        0.58       -4.98      4.98 o 
   7  -3  13       11.82       14.37      6.55 o 
   8  -3  13        1.21        5.11      6.88 o 
  -4  -2  13        1.41        0.05      9.45 o 
  -3  -2  13       61.21       89.27      7.49 o 
  -2  -2  13      174.12      189.16      8.46 o 
  -1  -2  13      107.83       94.22      5.94 o 
   0  -2  13        5.29        9.38      3.80 o 
   1  -2  13        9.70       13.98      4.23 o 
   2  -2  13        6.92        5.75      4.20 o 
   3  -2  13       10.91       12.26      3.86 o 
   4  -2  13       15.98       21.32      4.52 o 
   5  -2  13        0.01        4.26      3.36 o 
   6  -2  13       13.71       11.77      5.89 o 
   7  -2  13        1.43        8.11      5.90 o 
   8  -2  13        0.01       -5.71      5.71 o 
   9  -2  13        1.14       -5.96      5.96 o 
  -4  -1  13       34.45       49.17     20.87 o 
  -3  -1  13        0.02        2.38      5.79 o 
  -2  -1  13        7.64       18.02      4.93 o 
  -1  -1  13        4.27        1.78      3.83 o 
   0  -1  13       40.29       46.58      5.55 o 
   1  -1  13       33.93       48.03      5.02 o 
   2  -1  13       24.60       18.91      4.27 o 
   3  -1  13        3.63        2.85      3.49 o 
   4  -1  13       21.48       23.95      4.19 o 
   5  -1  13        4.50        9.03      3.68 o 
   6  -1  13        5.80        2.50      3.95 o 
   7  -1  13       40.58       55.50      6.56 o 
   8  -1  13        2.54       -4.52      4.52 o 
   9  -1  13        3.50        2.68      6.41 o 
  -4   0  13       20.21       20.71      8.33 o 
  -3   0  13      120.86      137.80     10.61 o 
  -2   0  13       23.53       41.28      6.96 o 
  -1   0  13       11.00       10.89      3.72 o 
   0   0  13       13.61       11.80      4.94 o 
   1   0  13        1.42        1.51      3.21 o 
   2   0  13       58.76       63.84      5.69 o 
   3   0  13        0.00        1.42      3.21 o 
   4   0  13        9.43       13.32      3.97 o 
   5   0  13        0.11       -1.05      3.34 o 
   6   0  13       23.12       26.69      4.59 o 
   7   0  13        0.45        4.96      4.54 o 
   8   0  13       12.93        9.77      4.23 o 
   9   0  13        8.55       13.92      5.27 o 
  10   0  13        5.85       11.63      7.42 o 
  -4   1  13       32.22       36.01     11.95 o 
  -3   1  13      105.63      107.10     14.53 o 
  -2   1  13       27.97       29.41      8.23 o 
  -1   1  13       11.03       16.75      4.65 o 
   0   1  13       25.34       24.42      4.35 o 
   1   1  13        7.25        6.04      3.43 o 
   2   1  13       14.29       15.55      3.84 o 
   3   1  13        0.04        1.16      3.17 o 
   4   1  13        5.65        6.39      3.51 o 
   5   1  13       71.93       84.88     13.01 o 
   6   1  13       24.69       38.98      4.94 o 
   7   1  13        3.57        5.18      3.84 o 
   8   1  13        0.72        0.68      3.50 o 
   9   1  13        2.52        5.81      4.17 o 
  10   1  13        8.64       13.31      6.00 o 
  -3   2  13        3.93        9.04      7.09 o 
  -2   2  13        2.62        7.41      7.05 o 
  -1   2  13        0.94       -4.24      4.24 o 
   0   2  13        2.61        5.69      5.99 o 
   1   2  13        1.64        0.42      3.20 o 
   2   2  13       33.59       42.75      4.54 o 
   3   2  13        9.42        6.64      3.27 o 
   4   2  13        2.18       -3.33      3.33 o 
   5   2  13       16.62       20.47      4.11 o 
   6   2  13       10.67        9.76      3.81 o 
   7   2  13        2.86        3.72      3.68 o 
   8   2  13        0.89       -0.32      3.72 o 
   9   2  13        0.43       -2.23      3.92 o 
  10   2  13        3.16        0.59      4.70 o 
  -3   3  13        8.04       13.98      8.50 o 
  -2   3  13        2.60       -6.08      6.08 o 
  -1   3  13       10.82        6.43      4.51 o 
   0   3  13       14.93       10.32      4.38 o 
   1   3  13       90.65       91.54      5.89 o 
   2   3  13        0.96        3.13      3.31 o 
   3   3  13        0.66        2.07      2.66 o 
   4   3  13       11.95       11.43      3.20 o 
   5   3  13       46.84       57.10      7.83 o 
   6   3  13       32.78       48.29      8.83 o 
   7   3  13        0.02       -3.58      3.58 o 
   8   3  13        6.35       15.26      4.64 o 
   9   3  13       23.29       39.92      9.05 o 
  10   3  13        0.87        2.33      4.61 o 
  -2   4  13        1.09       -3.63      4.86 o 
  -1   4  13        0.03       -4.16      4.16 o 
   0   4  13       40.16       42.71      5.57 o 
   1   4  13        0.61        2.91      3.89 o 
   2   4  13       24.86       27.46      4.48 o 
   3   4  13        0.08        1.35      3.12 o 
   4   4  13        4.99        2.35      3.29 o 
   5   4  13        3.50        1.72      3.87 o 
   6   4  13       13.38        9.29      4.05 o 
   7   4  13       25.60       20.59      5.56 o 
   8   4  13        9.16       11.51      4.48 o 
   9   4  13       25.65       28.73      5.58 o 
  10   4  13        0.95        5.51      4.68 o 
  -2   5  13        9.51       11.42      5.05 o 
  -1   5  13        2.10       -5.06      5.06 o 
   0   5  13        0.30       -0.54      3.68 o 
   1   5  13       15.31       18.14      4.57 o 
   2   5  13        3.78        4.82      4.04 o 
   3   5  13       14.56       19.71      3.80 o 
   4   5  13        0.48       -3.12      3.12 o 
   5   5  13        1.88        1.13      3.43 o 
   6   5  13        3.17        5.32      4.71 o 
   7   5  13        0.75       -4.71      5.79 o 
   8   5  13       15.75       19.47      6.87 o 
   9   5  13        3.10       13.47      6.84 o 
  10   5  13        7.24       -3.92      6.56 o 
  -1   6  13        5.35        3.74      4.47 o 
   0   6  13        6.03        1.00      4.40 o 
   1   6  13       12.68       14.07      4.51 o 
   2   6  13        1.13       -0.57      3.31 o 
   3   6  13        1.22        0.80      3.54 o 
   4   6  13        1.27       -2.60      3.49 o 
   5   6  13       23.41       23.50      4.72 o 
   6   6  13       28.99       31.27      4.52 o 
   7   6  13       38.41       42.21     15.74 o 
   8   6  13       32.48       30.80     19.33 o 
   9   6  13        0.76        7.74      9.61 o 
  10   6  13        0.91        4.68      6.87 o 
   0   7  13        0.93       -4.51      4.51 o 
   1   7  13       14.61       12.89      4.21 o 
   2   7  13        8.86        6.32      3.77 o 
   3   7  13        3.16        2.77      3.72 o 
   4   7  13        2.45        4.54      3.87 o 
   5   7  13       19.05       23.20      4.35 o 
   6   7  13       16.79       19.54      4.29 o 
   7   7  13        3.61       -0.19      5.41 o 
   8   7  13       14.72       18.61      6.03 o 
   9   7  13       11.74       19.88      6.41 o 
   1   8  13        1.42        1.40      5.44 o 
   2   8  13        0.31       -1.44      3.60 o 
   3   8  13        1.09        3.76      4.52 o 
   4   8  13        1.48        5.48      3.94 o 
   5   8  13        0.74       -3.65      3.65 o 
   6   8  13        0.20       -0.48      3.95 o 
   7   8  13       18.47       21.73      5.21 o 
   8   8  13        0.12        0.42      5.65 o 
   3   9  13       18.70       21.42      4.78 o 
   4   9  13        0.14       -3.88      3.88 o 
   5   9  13        0.00       -1.72      4.02 o 
   6   9  13        6.69       -0.49      4.19 o 
   7   9  13       27.07       27.48     13.79 o 
   1  -6  14       15.04       13.32      7.13 o 
   2  -6  14       29.68       35.33      7.85 o 
   3  -6  14        0.37       -6.06      6.06 o 
   4  -6  14        0.01       -1.42      6.28 o 
  -1  -5  14       33.66       55.98      9.48 o 
   0  -5  14       84.96      106.59     11.02 o 
   1  -5  14       20.65       27.90     15.94 o 
   2  -5  14        0.01        3.89      5.60 o 
   3  -5  14        1.93       -5.53      5.53 o 
   4  -5  14        4.52        1.42      6.48 o 
   5  -5  14        2.01       -0.66      6.56 o 
   6  -5  14        1.36       -1.02      7.57 o 
  -2  -4  14       54.15       73.20     14.21 o 
  -1  -4  14       81.74       92.21      8.82 o 
   0  -4  14       22.62       22.28      6.16 o 
   1  -4  14        9.41        5.18      5.36 o 
   2  -4  14       17.82       20.55      6.79 o 
   3  -4  14       30.66       32.46      7.16 o 
   4  -4  14        5.60       10.85      6.36 o 
   5  -4  14        0.93        5.34      5.99 o 
   6  -4  14        9.31       13.53      6.66 o 
   7  -4  14        3.02        2.22      9.54 o 
  -2  -3  14        0.23        9.35      5.82 o 
  -1  -3  14       80.86       93.15      6.69 o 
   0  -3  14        3.32        0.82      4.24 o 
   1  -3  14        0.66       -3.90      3.90 o 
   2  -3  14       40.17       44.89      5.50 o 
   3  -3  14       66.26       48.19      8.36 o 
   4  -3  14       74.96       83.96     12.12 o 
   5  -3  14       22.28       30.32      9.05 o 
   6  -3  14        2.34        5.35     18.18 o 
   7  -3  14        3.11       -2.35      9.39 o 
   8  -3  14        1.24       -6.33      6.33 o 
  -2  -2  14       81.35       92.12      8.19 o 
  -1  -2  14       49.60       52.83      5.78 o 
   0  -2  14       83.39       88.97      6.48 o 
   1  -2  14       14.46       23.03      4.85 o 
   2  -2  14        6.46       13.13      4.23 o 
   3  -2  14       24.06       32.72      4.96 o 
   4  -2  14       96.50      104.59      7.22 o 
   5  -2  14       19.37       27.34      6.50 o 
   6  -2  14        1.35        8.09      4.94 o 
   7  -2  14        7.67        0.45      6.00 o 
   8  -2  14        1.83        7.71      7.72 o 
  -3  -1  14        4.44        2.90     10.49 o 
  -2  -1  14        8.24       10.28      7.04 o 
  -1  -1  14        6.18        7.54      4.22 o 
   0  -1  14       13.40        3.35      4.28 o 
   1  -1  14       16.49        9.54      4.22 o 
   2  -1  14        6.23        9.11      4.13 o 
   3  -1  14        2.49        3.26      4.50 o 
   4  -1  14        3.58        9.56      3.87 o 
   5  -1  14       43.38       53.50      7.24 o 
   6  -1  14       14.02       20.69      4.47 o 
   7  -1  14        0.01       -3.07      7.30 o 
   8  -1  14        6.22       13.14      6.81 o 
   9  -1  14        1.29       -3.04      6.28 o 
  -2   0  14       64.23       82.50     16.78 o 
  -1   0  14        0.10       -0.29      4.55 o 
   0   0  14        1.36       -3.67      3.67 o 
   1   0  14        6.06        5.36      4.04 o 
   2   0  14       11.60       17.40      4.26 o 
   3   0  14       12.86       16.35      4.14 o 
   4   0  14        0.26       -2.67      3.22 o 
   5   0  14        0.15        0.40      3.49 o 
   6   0  14        8.34       13.39      4.37 o 
   7   0  14        2.55       -1.13      7.10 o 
   8   0  14        4.09        6.88      5.39 o 
   9   0  14        5.62        1.90      6.56 o 
  -2   1  14       34.34       37.99      9.33 o 
  -1   1  14       58.20       64.28      7.90 o 
   0   1  14       20.57       32.69      6.33 o 
   1   1  14        0.34        2.09      3.68 o 
   2   1  14       14.05       16.64      4.31 o 
   3   1  14        3.60        3.90      3.71 o 
   4   1  14        0.62       -1.61      3.29 o 
   5   1  14        1.13        7.03      3.89 o 
   6   1  14        1.29        8.25      3.93 o 
   7   1  14        9.91       10.31      5.08 o 
   8   1  14       22.84       33.37      5.43 o 
   9   1  14       28.13       24.72      7.55 o 
  -2   2  14       12.19       18.04     10.86 o 
  -1   2  14        1.21       -4.16      5.49 o 
   0   2  14        0.61       -5.84      5.84 o 
   1   2  14        0.67        2.39      5.95 o 
   2   2  14        0.63        3.93      4.52 o 
   3   2  14        4.43        0.40      3.54 o 
   4   2  14        0.01       -2.80      3.26 o 
   5   2  14        4.37        6.81      4.19 o 
   6   2  14        4.68       11.85      4.80 o 
   7   2  14        8.11        3.33      4.00 o 
   8   2  14        0.20       -2.16      4.72 o 
   9   2  14        1.16        3.85      4.63 o 
  -2   3  14       16.14       12.56     12.06 o 
  -1   3  14        9.25       12.04      8.11 o 
   0   3  14       25.77       34.47     10.48 o 
   1   3  14       61.95       91.51     14.62 o 
   2   3  14       43.46       45.27      8.98 o 
   3   3  14        0.02        2.75      5.55 o 
   4   3  14        2.64       -1.07      4.55 o 
   5   3  14        2.64        2.49      3.32 o 
   6   3  14       11.55       17.13      4.61 o 
   7   3  14        4.10        5.23      4.13 o 
   8   3  14        6.14        1.72      4.40 o 
   9   3  14        0.36        5.07      5.55 o 
  10   3  14        9.57       14.96      6.66 o 
  -1   4  14        6.96       10.86      7.90 o 
   0   4  14       15.27       21.35      5.99 o 
   1   4  14       75.38       76.31     27.83 o 
   2   4  14       43.33       46.09     15.20 o 
   3   4  14        9.64       11.85      6.48 o 
   4   4  14        6.81        2.86      4.69 o 
   5   4  14        9.38       -2.73      4.91 o 
   6   4  14        7.35        4.81      4.39 o 
   7   4  14        1.50        1.81      8.36 o 
   8   4  14        8.23        5.86      5.84 o 
   9   4  14        0.87       16.12      6.39 o 
  -1   5  14        0.22       -5.57      9.07 o 
   0   5  14        8.92        2.94      4.69 o 
   1   5  14       28.22       34.62      7.18 o 
   2   5  14      117.14      141.32     14.78 o 
   3   5  14        1.53        2.55      4.38 o 
   4   5  14       19.50       20.89      7.65 o 
   5   5  14        5.13        6.56      5.14 o 
   6   5  14        1.18       -4.81      4.81 o 
   7   5  14        0.40       -6.41      6.41 o 
   8   5  14        1.53       -4.42      6.43 o 
   9   5  14       77.46      118.45     16.21 o 
   0   6  14        1.02       -1.86      5.54 o 
   1   6  14       20.20       18.77      7.37 o 
   2   6  14        6.88       13.68      4.91 o 
   3   6  14       10.94       14.30      4.71 o 
   4   6  14        7.33        5.94      4.13 o 
   5   6  14       18.19       15.28      8.53 o 
   6   6  14        9.03        8.77      5.63 o 
   7   6  14        8.73        1.86      5.29 o 
   8   6  14       35.43       21.50      7.88 o 
   9   6  14        0.64        2.95      6.94 o 
   1   7  14        1.73       -4.69      6.19 o 
   2   7  14        2.26        7.34      5.16 o 
   3   7  14        3.39        3.59      4.82 o 
   4   7  14        3.76        2.37      4.21 o 
   5   7  14        0.26        1.81      4.20 o 
   6   7  14        0.09       -3.09      6.59 o 
   7   7  14        0.25       -7.43      7.47 o 
   8   7  14       28.06       26.75      6.80 o 
   3   8  14       28.96       14.36      9.04 o 
   4   8  14        2.18        2.02      4.28 o 
   5   8  14        0.11       -0.65      4.28 o 
   6   8  14        6.27       -3.59      5.45 o 
   7   8  14       42.66       13.09      9.62 o 
   1  -4  15        0.18       -7.53      9.17 o 
   2  -4  15       27.73       30.79      7.77 o 
   3  -4  15       16.29        9.27      9.98 o 
   4  -4  15       10.91        8.41      6.60 o 
   5  -4  15        0.96        6.77      6.93 o 
   0  -3  15       47.36       45.41      6.53 o 
   1  -3  15        5.03        5.49      5.96 o 
   2  -3  15        1.34       -5.28      5.32 o 
   3  -3  15       31.17       24.44      6.39 o 
   4  -3  15       72.61       54.41     10.73 o 
   5  -3  15       93.52       61.41     11.43 o 
   6  -3  15        8.85       11.85     11.27 o 
  -1  -2  15       40.80       44.32      6.35 o 
   0  -2  15        2.51        1.94      4.73 o 
   1  -2  15        6.09        5.39      4.47 o 
   2  -2  15        5.45        0.12      4.21 o 
   3  -2  15        0.10       -4.19      4.19 o 
   4  -2  15       52.35       61.75      7.60 o 
   5  -2  15       43.29       51.85      9.41 o 
   6  -2  15       24.17       31.26      9.45 o 
   7  -2  15        5.11       16.23     12.19 o 
  -1  -1  15       33.29       46.68      6.89 o 
   0  -1  15        7.35       16.79      5.34 o 
   1  -1  15        0.25        0.84      4.16 o 
   2  -1  15       18.68       23.65      4.95 o 
   3  -1  15        0.03       -1.39      4.51 o 
   4  -1  15        1.02        0.54      4.16 o 
   5  -1  15        0.11        0.84      4.04 o 
   6  -1  15        0.49        6.93      5.32 o 
   7  -1  15       10.78       23.92      7.27 o 
   8  -1  15        0.06      -12.76     16.22 o 
  -1   0  15       15.57       26.39      6.40 o 
   0   0  15       25.41       21.90      6.82 o 
   1   0  15        3.60        3.64      4.37 o 
   2   0  15       12.64       11.38      4.64 o 
   3   0  15        1.51       -3.90      3.90 o 
   4   0  15        0.81        0.80      3.87 o 
   5   0  15        9.82       13.05      4.64 o 
   6   0  15        1.07        4.79      5.86 o 
   7   0  15       17.23       16.98      6.41 o 
   8   0  15        5.47       -2.93      6.25 o 
  -1   1  15        6.08        9.34     10.45 o 
   0   1  15        4.61        5.13      7.65 o 
   1   1  15        0.03        0.94      5.57 o 
   2   1  15        0.03        0.92      3.97 o 
   3   1  15        0.41       -0.40      3.98 o 
   4   1  15       42.86       53.38      5.92 o 
   5   1  15        2.94        9.80      4.29 o 
   6   1  15        5.83       10.24      4.41 o 
   7   1  15        9.25       15.16      4.87 o 
   8   1  15        0.53       -4.45      4.45 o 
  -1   2  15       13.53        9.14     11.26 o 
   0   2  15       32.69       40.01      8.81 o 
   1   2  15        8.44        9.08      7.45 o 
   2   2  15        0.28       -8.96      8.96 o 
   3   2  15        2.76        6.73      5.61 o 
   4   2  15       60.42       79.16     12.67 o 
   5   2  15       80.57       93.96     13.29 o 
   6   2  15       75.02       67.77     11.58 o 
   7   2  15        0.08        5.30      6.52 o 
   8   2  15        0.21       -5.24      5.24 o 
   9   2  15        0.02       -7.34      7.34 o 
   0   3  15        1.60       -3.06      5.90 o 
   1   3  15       17.25       14.56      9.60 o 
   2   3  15       25.91        9.69      7.16 o 
   3   3  15       24.32       24.24     15.25 o 
   4   3  15       54.06       87.41     15.05 o 
   5   3  15        9.03       16.01      5.98 o 
   6   3  15        0.66       -3.62      5.50 o 
   7   3  15        2.25        3.33      5.63 o 
   8   3  15        4.88        3.86      4.64 o 
   9   3  15        3.18       -3.18      5.65 o 
   0   4  15        0.04        0.95      6.41 o 
   1   4  15        5.99        0.49      7.71 o 
   2   4  15        1.59       -2.83      7.73 o 
   3   4  15       36.87       49.99     19.02 o 
   4   4  15       59.99      104.40     15.71 o 
   5   4  15       24.27       15.48      6.75 o 
   6   4  15       11.22        3.61      5.35 o 
   7   4  15        4.70       -5.98      5.98 o 
   8   4  15        1.73       -3.18      6.66 o 
   1   5  15        0.04       -6.98      6.98 o 
   2   5  15       63.99       88.29     15.61 o 
   3   5  15       57.62       85.87     15.59 o 
   4   5  15        0.62       10.24      6.98 o 
   5   5  15       19.63       13.33      8.27 o 
   6   5  15        0.75       -2.43      5.17 o 
   7   5  15        8.97        6.86      5.54 o 
   8   5  15        0.24       -5.95      6.81 o 
   2   6  15        1.33       -1.56      8.74 o 
   3   6  15       17.04       23.32      8.02 o 
   4   6  15        0.00        5.76      7.16 o 
   5   6  15        7.16        7.40      5.84 o 
   6   6  15        0.80       -4.26      5.60 o 
   7   6  15        2.17       -5.26      5.26 o 
   4   7  15       25.84       10.25      9.34 o 
   5   7  15        0.99       -6.21      8.43 o 
   6   7  15        1.01        0.99      9.41 o 
   2  -2  16        8.76       10.58      5.31 o 
   3  -2  16        4.26        4.49      6.20 o 
   4  -2  16       32.98       40.55      7.18 o 
   5  -2  16        2.58        8.00      8.63 o 
   1  -1  16       53.13       53.79      6.68 o 
   2  -1  16        9.04        4.88      4.95 o 
   3  -1  16        0.04        2.03      4.36 o 
   4  -1  16        9.77        6.20      4.84 o 
   5  -1  16       10.18       13.59      6.15 o 
   6  -1  16       46.14       60.94      9.74 o 
   1   0  16       14.52        9.42      6.53 o 
   2   0  16        8.22        4.71      5.02 o 
   3   0  16       53.29       69.59      8.88 o 
   4   0  16        0.24       -2.83      4.60 o 
   5   0  16        1.34        9.18      4.50 o 
   6   0  16       96.34       76.54      8.23 o 
   7   0  16        2.02        6.92      7.16 o 
   1   1  16        0.72       -2.53      8.35 o 
   2   1  16       20.63       15.19      6.71 o 
   3   1  16        2.65        3.43      6.19 o 
   4   1  16        6.88       10.12      4.87 o 
   5   1  16       28.41       36.50      5.78 o 
   6   1  16        8.47       18.82      5.21 o 
   7   1  16        7.17       12.74      5.13 o 
   1   2  16       26.73       24.58     16.90 o 
   2   2  16        0.86        1.57      6.89 o 
   3   2  16        2.56        2.84      6.88 o 
   4   2  16        2.22       -4.99      5.72 o 
   5   2  16       66.65      106.69     13.62 o 
   6   2  16        1.10       10.38      6.05 o 
   7   2  16       30.71       35.32      5.90 o 
   2   3  16        0.21        4.75      7.38 o 
   3   3  16        0.38        1.32      7.11 o 
   4   3  16       11.44       16.43     12.35 o 
   5   3  16       16.79       23.40      7.89 o 
   6   3  16       30.56       23.75     10.55 o 
   7   3  16        2.91       -4.49     10.66 o 
   3   4  16       11.65       15.71     17.69 o 
   4   4  16       38.20       70.37     39.98 o 
   5   4  16        5.37        3.43      7.22 o 
   6   4  16        0.26       -7.23      7.23 o 
   7   4  16        0.65        5.97      8.74 o 
   4   5  16        6.30       10.66      9.28 o 
   5   5  16        5.46       12.34      8.86 o 
                                                 
